# Supplementary material for: Multiple omics revealed the growth-promoting mechanism of Bacillus velezensis strains on ramie
Source: Front Plant Sci. 2024 Mar 27;15:1367862. doi: 10.3389/fpls.2024.1367862 (PMC11004232; doi:10.3389/fpls.2024.1367862)
Supplement: Supplementary file 3 [file Table_2.xlsx]

## Sheet: phylum
Taxonomy	CK.1	CK.2	CK.3	CK.4	CK.5	CK.6	LYM.1	LYM.2	LYM.3	LYM.4	LYM.5	LYM.6	JIN4.1	JIN4.2	JIN4.3	JIN4.4	JIN4.5	JIN4.6	Y46.1	Y46.2	Y46.3	Y46.4	Y46.5	Y46.6	YS1.1	YS1.2	YS1.3	YS1.4	YS1.5	YS1.6
Proteobacteria	32594	31500	28594	30896	29129	30938	28479	30821	27479	32412	28982	34907	31110	28499	30143	26160	29699	30586	29595	31890	33361	32705	35162	33837	29495	31627	31954	34319	31769	32918
Bacteroidota	12041	12375	11488	11315	11563	12485	13426	13789	12110	11457	11248	12387	13852	11947	12070	12625	11864	13300	10561	12010	11057	11708	11200	11398	8582	11003	9284	11538	10869	11216
Myxococcota	3292	3441	2697	3129	3028	3649	4605	4911	4319	4634	4284	3997	6153	4987	4944	5593	5520	6892	5588	6396	6756	6156	7771	6433	7145	6818	11262	6185	8040	9940
Actinobacteriota	2693	2107	1712	2088	4739	2833	2139	1854	2241	2137	2758	2622	1333	3491	888	1182	937	1284	2764	3475	3812	3754	3185	2865	3555	4584	2242	2627	2038	2065
Firmicutes	4718	4201	7147	4173	3410	4456	527	829	1017	693	851	1597	2036	3290	3715	4361	7023	3717	1947	296	456	700	307	313	6553	726	603	476	396	324
Acidobacteriota	1604	1548	1288	1408	1099	1264	1662	2023	1875	1656	1854	2147	2160	2369	3733	2404	1714	2029	1452	1554	1512	1532	1427	1665	1575	1408	1352	1307	1447	1648
Gemmatimonadota	1430	1620	1322	1460	1131	1458	1302	1358	1634	1139	1189	1355	471	768	611	627	662	629	1408	1453	1432	1457	1218	1385	691	1107	853	965	911	898
Bdellovibrionota	1349	1095	1197	1392	1166	974	966	1286	1089	997	1178	1130	565	631	524	459	556	704	732	705	710	723	828	607	455	632	519	811	527	525
Fibrobacterota	175	242	215	174	210	187	398	432	282	302	305	257	438	270	266	319	257	313	451	404	346	431	315	444	210	389	509	502	427	340
Patescibacteria	274	247	197	261	174	203	613	448	460	384	505	541	240	231	250	162	104	224	202	249	225	234	199	127	231	275	187	275	177	208
Cyanobacteria	187	143	99	86	54	118	321	371	208	425	164	312	381	332	266	214	293	225	70	92	142	178	145	133	509	147	102	393	217	134
Desulfobacterota	244	314	298	297	222	328	128	104	155	116	143	184	154	149	146	182	194	457	73	52	83	59	59	65	42	53	82	82	86	102
Verrucomicrobiota	54	91	49	129	129	75	198	236	155	37	125	169	14	29	86	191	78	181	171	219	91	59	68	73	31	52	180	213	163	36
Other	2	19	4	7	0	7	16	18	20	29	22	30	8	52	192	18	7	7	14	20	36	35	29	16	20	25	17	17	9	19
Dependentiae	13	8	0	3	0	3	4	22	50	36	14	21	0	0	0	0	7	3	0	3	17	14	7	6	14	14	77	40	26	9
Fusobacteriota	8	0	0	0	0	17	0	13	0	23	8	45	8	40	39	7	0	0	0	0	8	13	0	23	37	0	12	10	6	35
Elusimicrobiota	0	0	0	0	0	0	72	14	6	26	5	0	18	25	39	13	0	17	0	0	0	0	9	0	6	4	7	6	0	6
Chloroflexi	0	0	0	0	0	4	4	0	12	0	0	29	0	5	0	0	0	9	0	15	15	6	0	5	12	6	0	0	14	8
Armatimonadota	0	0	3	7	5	4	7	0	0	6	10	4	0	0	0	0	0	0	10	15	0	0	0	5	15	0	4	0	6	0
Campilobacterota	0	9	0	0	0	24	0	5	0	0	4	0	0	0	0	0	0	5	0	0	0	3	5	0	0	0	0	0	0	9
Nitrospirota	0	0	0	0	0	0	0	0	0	0	0	0	0	18	0	0	0	0	0	0	0	0	0	0	0	27	0	0	0	0
NB1-j	6	0	0	0	0	3	0	0	0	0	0	5	0	0	0	0	0	3	10	5	0	0	0	0	0	8	0	0	0	0
MBNT15	3	0	0	0	0	12	0	0	0	0	0	0	0	0	0	0	0	0	0	4	6	12	0	0	0	0	0	0	0	0
RCP2-54	0	0	0	0	0	0	0	0	0	0	0	0	0	0	0	0	0	0	10	10	0	0	9	8	0	0	0	0	0	0
Spirochaetota	0	11	0	0	0	0	0	0	0	0	0	0	0	0	0	6	0	0	0	3	0	0	0	0	0	0	0	0	0	10
Entotheonellaeota	0	0	0	0	0	0	0	0	0	0	0	0	0	20	0	0	0	0	0	0	0	0	0	0	0	0	0	0	0	0
Deferribacterota	0	0	4	0	0	0	0	0	0	4	0	0	0	0	0	0	0	0	0	3	0	0	0	0	0	0	0	0	0	0
Abditibacteriota	0	0	0	0	4	0	0	0	0	0	0	0	0	0	0	0	0	0	0	2	0	0	0	0	0	0	0	0	0	0
Halanaerobiaeota	0	0	0	0	4	0	0	0	0	0	0	0	0	0	0	0	0	0	0	0	0	0	0	0	0	0	0	0	0	0

## Sheet: family
Taxonomy	CK.1	CK.2	CK.3	CK.4	CK.5	CK.6	LYM.1	LYM.2	LYM.3	LYM.4	LYM.5	LYM.6	JIN4.1	JIN4.2	JIN4.3	JIN4.4	JIN4.5	JIN4.6	Y46.1	Y46.2	Y46.3	Y46.4	Y46.5	Y46.6	YS1.1	YS1.2	YS1.3	YS1.4	YS1.5	YS1.6
Comamonadaceae	5238	6029	5120	6086	5266	5488	4219	4252	3861	4712	4877	4998	5429	4286	4543	4208	5603	4600	2968	3532	3657	3577	5143	3865	3596	5393	6390	5421	4324	5103
Flavobacteriaceae	4970	5267	5581	4319	3371	4807	5778	4741	4820	4054	3827	4793	5487	4921	4497	4988	3638	4421	3480	3782	3349	3480	3552	3717	2669	3634	3039	2770	3576	3777
BIrii41	2020	2076	1716	1887	1875	2190	2711	2846	2540	2342	2512	2136	3939	3217	2828	3787	3498	4851	4153	4658	5025	4332	6145	4673	5579	4896	9761	4779	6020	8515
Caulobacteraceae	3632	2882	2669	2878	2598	2899	2819	3280	2921	3298	2964	4226	3609	3046	3634	3405	3286	3693	3304	3681	3687	3958	3969	3876	2961	3548	3120	3026	4345	4809
Chitinophagaceae	3367	3975	3054	4069	3386	3834	3205	4096	3030	3459	3170	3040	2755	2288	3279	3084	2604	3386	3275	3527	3580	3617	3530	3705	2343	3538	3500	4414	4089	3456
Sphingomonadaceae	2283	1807	1604	2200	2380	2026	2322	2113	2413	2463	2371	2905	2275	2356	2028	1391	1822	2244	2161	2159	2150	2374	3084	2383	2388	1998	4254	2620	3086	1905
Micropepsaceae	1809	1743	1320	1734	1234	1434	2005	2537	2100	2560	1930	2383	2133	1704	1747	2053	1862	2393	2418	3071	2903	2463	2645	2515	1864	2030	1984	2398	2372	2343
Other	875	919	728	789	633	735	2010	2776	1399	2059	1366	1406	2030	1361	1321	1671	1490	1865	1034	1226	1569	1612	1184	1283	1817	1762	1403	1621	1840	1643
Rhizobiales_Incertae_Sedis	840	752	648	620	536	686	961	1126	792	962	886	1058	2116	1446	1050	1271	1275	1268	2042	2156	2311	2346	2125	2168	1674	1482	1168	1433	1613	3035
Devosiaceae	1443	1171	1152	1144	1055	1303	1383	1333	1227	1220	1242	1379	1435	1026	1082	1010	920	1307	1425	1137	1520	1315	1639	1388	1213	1263	1217	1003	1309	1390
Rhodanobacteraceae	1538	1718	1068	1524	995	1505	791	755	929	984	786	906	452	710	661	356	286	314	1408	1370	1684	1741	1649	1780	2339	869	657	2456	1712	1213
Microscillaceae	246	212	278	197	322	163	1417	1074	991	892	1087	817	2370	1794	1640	1947	1939	1880	1486	1994	1480	1629	1348	1424	1142	912	474	521	781	983
Xanthobacteraceae	1221	1018	869	1058	828	1019	1051	1030	1147	847	746	1965	1016	901	844	740	917	946	1201	1349	1440	1519	1379	1492	1328	878	930	1024	981	1097
Gemmatimonadaceae	1225	1230	1053	1227	986	1143	1037	1223	1458	941	1056	1177	437	663	511	574	557	561	1260	1307	1224	1228	1102	1219	666	1014	803	909	851	819
Rhizobiaceae	1068	1097	749	1012	804	744	1085	957	955	1120	950	887	742	747	679	748	799	719	1059	901	1102	1202	1329	953	1094	1029	1110	1197	1068	830
Steroidobacteraceae	709	624	909	828	556	1005	513	427	786	565	465	652	156	154	56	90	67	88	1799	2567	1906	1579	1413	2679	333	1966	894	2372	686	1717
Xanthomonadaceae	2417	1434	1100	948	976	1309	502	444	501	452	433	1087	857	1080	3023	709	1311	890	637	645	543	695	1027	790	359	818	561	669	588	562
uncultured	868	862	547	757	636	680	966	1206	950	1047	1042	1159	720	817	871	612	650	621	791	732	967	904	839	835	830	808	824	1108	785	1033
Solibacteraceae	537	565	497	490	436	467	874	1243	1037	843	1058	1170	1297	1208	1177	1116	961	993	550	653	589	559	582	607	643	542	616	545	610	917
Streptosporangiaceae	780	434	423	439	2284	930	755	235	678	495	634	622	115	230	59	326	99	207	621	1294	678	810	661	553	1685	1813	775	918	334	668
Azospirillaceae	1533	1583	1636	1527	2197	1732	422	740	817	402	631	1042	483	538	702	573	456	626	483	237	185	214	236	99	260	207	143	266	246	228
Streptomycetaceae	535	634	627	763	596	866	532	280	649	847	1224	672	441	487	181	343	175	432	732	1052	1079	1042	1139	382	930	1111	552	630	744	597
Kapabacteriales	842	746	618	642	789	652	817	963	688	751	700	979	1145	1005	881	768	937	832	368	405	343	472	393	361	714	379	329	980	386	372
Pseudomonadaceae	970	1213	1380	1206	1086	1235	584	433	473	989	775	633	288	764	464	399	550	512	399	375	367	401	543	382	558	488	770	708	676	329
Reyranellaceae	367	373	271	282	307	278	796	805	742	722	748	726	1012	799	744	800	746	830	479	543	572	626	598	482	848	698	588	873	778	731
Myxococcaceae	440	459	334	420	570	587	694	919	497	1176	583	555	1065	693	445	834	666	876	503	666	673	536	660	458	398	425	249	582	535	461
Oxalobacteraceae	629	533	709	794	568	927	640	566	485	2364	1298	1251	383	1067	387	337	356	676	349	307	428	330	329	280	215	239	223	480	365	256
Haliangiaceae	363	441	302	367	308	379	519	511	589	451	604	654	704	722	1301	651	874	638	452	575	491	595	532	540	730	941	738	493	753	517
Sphingobacteriaceae	479	538	421	472	545	373	752	936	588	693	777	862	498	636	506	461	392	387	609	655	601	737	726	468	415	351	381	1045	552	552
Halomonadaceae	555	372	523	469	362	586	813	684	242	831	370	280	540	581	780	988	707	693	417	550	607	376	565	651	478	371	281	1003	350	222
Staphylococcaceae	0	0	3024	43	0	0	0	0	4	0	0	12	0	256	0	7	4604	58	1347	46	0	0	0	0	5594	234	0	0	0	0
Moraxellaceae	223	153	170	120	116	179	757	689	525	400	632	734	922	965	1109	998	1141	999	182	179	178	175	199	192	299	454	281	348	598	355
R7C24	392	367	286	336	621	357	301	325	392	197	498	235	334	333	238	252	270	473	535	671	745	639	740	789	650	710	1185	377	415	540
Bdellovibrionaceae	1023	763	831	1045	728	617	501	609	563	447	685	521	335	259	247	219	249	376	388	367	370	325	509	293	231	342	254	525	286	233
Methylophilaceae	196	228	189	208	494	217	386	348	230	798	560	581	771	553	559	579	909	1221	99	180	90	155	187	305	354	299	527	333	370	121
Bryobacteraceae	471	289	273	399	234	297	438	386	415	362	374	538	388	415	404	429	389	506	436	385	410	444	393	435	330	365	290	324	356	234
Unknown_Family	273	408	201	377	680	314	271	380	293	595	245	236	283	213	121	197	195	245	488	353	672	620	270	585	323	439	699	402	255	255
37-13	249	266	270	246	181	200	374	560	428	407	395	431	407	207	303	333	486	641	278	332	313	315	292	281	238	465	369	322	488	737
Hungateiclostridiaceae	1010	986	780	730	637	865	35	57	66	49	36	220	512	577	1010	835	525	1354	22	0	11	0	8	21	15	7	5	20	45	11
Cytophagaceae	726	264	272	238	1468	369	251	235	299	182	189	180	254	157	176	305	526	805	182	293	198	180	217	268	140	416	497	206	177	145
Fibrobacteraceae	175	234	207	168	190	187	398	432	282	302	305	257	435	270	266	319	257	313	451	404	346	431	315	444	210	389	509	495	427	340
Christensenellaceae	986	811	716	942	629	787	43	47	79	29	72	194	417	603	886	967	388	698	15	3	0	9	0	0	13	8	0	11	13	0
Enterobacteriaceae	326	339	1603	504	648	603	42	56	48	237	77	108	139	177	189	303	1257	211	257	27	58	70	59	47	953	156	0	29	29	24
Kaistiaceae	239	207	147	211	180	213	166	273	133	190	199	287	329	394	262	302	239	297	332	325	353	441	359	445	251	244	200	260	289	288
env.OPS_17	221	209	200	198	198	271	284	391	357	300	388	297	331	235	330	287	350	333	159	291	216	230	201	254	166	337	156	216	182	247
Hyphomonadaceae	217	258	235	195	177	245	219	237	195	240	189	131	270	263	258	208	193	186	370	387	387	272	399	369	233	194	225	188	229	433
Saccharimonadales	229	192	140	195	122	146	575	404	411	332	439	496	237	229	240	162	95	203	189	223	191	200	163	119	210	234	145	240	177	175
Acidobacteriae	204	276	191	174	181	196	228	241	199	354	224	227	139	288	371	208	155	180	225	243	249	300	224	221	260	199	212	172	205	189
Acetobacteraceae	159	223	138	147	134	148	237	221	218	200	215	366	184	267	263	158	182	159	250	247	320	239	302	307	201	190	181	201	224	339
Crocinitomicaceae	220	253	188	212	443	159	207	179	203	134	205	268	242	119	118	130	327	310	97	161	180	131	184	128	164	196	166	276	134	110
Paenibacillaceae	188	98	64	58	118	77	238	372	213	257	239	339	197	247	146	124	143	176	158	133	104	254	145	92	67	252	551	337	230	185
Thermomonosporaceae	109	227	53	162	1246	227	35	181	94	21	150	84	24	19	0	0	0	34	290	229	633	394	120	188	137	527	130	167	120	72
Alcaligenaceae	109	185	93	152	632	277	183	180	156	199	215	223	89	91	91	70	106	138	204	158	176	191	166	189	147	708	143	179	100	102
0319-6G20	165	171	168	152	104	147	244	429	283	271	288	377	156	194	170	135	133	165	170	180	139	204	172	162	110	125	182	152	130	158
Gracilibacteraceae	452	627	449	555	449	928	0	13	34	42	22	78	204	233	360	470	334	305	11	0	5	0	0	3	0	0	0	0	0	0
Sericytochromatia	176	133	99	86	45	109	321	371	204	414	164	312	381	319	261	214	240	218	56	81	122	141	121	120	157	116	62	168	133	123
Rhodocyclaceae	570	783	605	854	580	652	48	118	103	29	60	155	42	25	118	53	43	65	51	53	50	54	53	62	34	51	34	34	52	10
Lachnospiraceae	560	438	497	455	433	488	38	73	71	60	71	240	227	158	282	264	79	373	42	3	87	49	42	29	50	27	0	2	0	3
Microbacteriaceae	150	92	102	135	97	158	104	92	124	155	114	151	200	294	158	200	172	143	168	166	214	193	304	394	164	187	162	173	155	155
Polyangiaceae	195	231	168	156	134	172	267	161	210	143	138	241	57	60	92	21	50	47	260	153	272	245	167	429	140	147	212	141	132	227
Holophagaceae	152	184	148	131	105	102	24	38	63	12	62	71	332	258	1736	638	187	333	5	14	6	13	0	5	20	94	30	50	64	128
Parvibaculaceae	179	164	125	148	109	126	148	189	168	187	196	188	150	94	231	131	149	229	188	201	192	219	270	167	159	69	135	185	181	123
Nitrosomonadaceae	115	224	125	178	121	201	178	154	173	98	172	160	65	116	74	56	79	67	254	299	381	245	286	262	105	182	113	155	130	146
Acidobacteriaceae_(Subgroup_1)	226	213	155	182	124	186	98	115	161	85	133	133	4	43	45	13	15	17	227	259	258	216	226	384	316	208	200	216	212	178
Phaselicystidaceae	93	41	39	165	29	122	183	279	280	384	263	148	85	41	39	71	115	192	138	167	115	261	133	240	113	99	212	127	387	106
Hyphomicrobiaceae	221	165	123	152	149	115	152	162	167	83	138	300	112	114	93	68	96	67	154	157	242	172	256	217	220	176	147	152	149	118
Magnetospiraceae	39	92	108	83	66	100	180	175	198	218	154	251	203	205	210	128	153	124	82	144	156	163	146	159	199	146	124	160	154	196
Rhodospirillaceae	125	94	92	90	154	129	177	193	214	192	240	195	118	147	175	135	174	129	108	164	166	228	130	138	110	118	129	147	98	151
Magnetospirillaceae	306	355	331	318	412	289	30	34	36	57	32	41	214	241	540	207	205	151	16	7	0	0	6	30	0	18	5	3	10	7
Amb-16S-1323	143	121	126	146	116	105	165	127	196	93	115	231	11	0	2	0	0	23	191	234	225	202	176	259	110	113	116	87	64	82
Beijerinckiaceae	168	180	63	133	75	129	98	95	133	90	132	396	51	99	59	62	32	42	105	96	79	105	114	127	127	177	91	75	79	53
Thioalkalispiraceae	74	115	89	76	64	97	109	113	84	60	89	166	126	129	133	142	136	218	90	136	96	140	106	100	72	69	90	100	89	110
Saprospiraceae	49	68	36	61	55	52	60	60	38	24	47	13	81	157	153	96	177	93	220	189	192	174	129	190	137	163	77	58	134	216
Weeksellaceae	220	107	90	232	317	168	17	37	0	88	31	41	43	40	15	36	31	0	105	120	153	238	149	106	58	82	61	401	67	57
NS11-12_marine_group	173	166	143	139	151	236	55	91	119	43	106	74	16	12	50	26	44	14	112	96	73	111	115	92	74	212	52	84	100	281
Pedosphaeraceae	49	82	49	123	123	58	178	200	126	31	92	161	14	29	76	169	75	161	150	193	91	59	68	73	25	52	147	185	158	36
Ferrovibrionaceae	89	60	50	75	109	230	64	121	117	38	100	108	20	33	15	23	39	17	287	174	223	175	242	149	124	94	84	52	43	28
Geobacteraceae	152	215	189	212	175	264	35	60	66	58	86	124	149	125	138	172	194	443	16	0	0	6	0	0	0	0	0	0	3	12
Iamiaceae	49	21	29	29	31	38	58	59	29	68	88	160	77	147	107	63	79	70	173	82	170	224	190	242	80	79	99	122	121	67
Solimonadaceae	4	39	14	18	36	14	57	86	47	65	51	47	124	80	48	36	61	61	119	162	134	143	81	131	171	205	121	229	258	150
Longimicrobiaceae	111	294	197	152	96	244	174	86	93	135	80	133	0	57	23	0	13	14	73	108	140	145	76	103	3	24	9	25	21	30
Solirubrobacteraceae	59	109	39	55	64	56	99	128	102	50	98	97	100	88	83	80	80	113	128	105	146	131	108	92	47	79	63	101	63	54
Nocardioidaceae	118	83	74	73	68	63	86	90	139	92	85	116	44	237	31	18	33	22	91	82	141	134	78	133	63	52	65	101	62	72
Bacillaceae	138	90	135	124	131	98	81	115	113	109	114	140	45	114	66	58	47	70	126	54	63	91	20	52	32	84	32	60	63	25
67-14	158	59	55	71	42	35	142	106	133	98	86	196	57	69	61	44	51	70	81	78	63	94	97	92	85	52	106	73	106	23
Muribaculaceae	98	91	94	59	113	666	9	0	91	49	25	130	65	23	23	5	40	6	30	49	171	206	132	175	27	17	0	0	0	0
Diplorickettsiaceae	43	60	41	49	39	74	66	75	183	67	129	65	19	50	49	25	49	42	49	86	68	77	66	60	62	147	276	114	118	103
Burkholderiaceae	74	142	93	124	62	75	62	115	92	63	116	74	32	33	9	12	98	31	25	35	64	52	69	53	18	79	37	287	122	118
Anaerovoracaceae	222	254	171	241	176	249	15	22	23	8	26	64	58	103	220	183	91	109	0	0	0	0	9	0	0	0	0	0	0	0
IMCC26256	96	61	66	65	50	55	79	73	82	54	49	114	10	55	9	4	15	14	124	110	161	136	56	102	89	93	90	107	122	92
Caloramatoraceae	296	212	298	321	233	262	8	0	8	12	0	6	40	68	83	224	37	81	34	0	0	7	0	0	0	0	0	0	0	0
Prevotellaceae	19	11	27	27	58	307	59	115	311	93	61	154	46	17	11	3	62	57	25	15	53	42	61	46	78	80	77	46	109	143
TRA3-20	77	81	78	72	29	27	86	102	41	40	54	51	56	101	86	44	65	44	93	125	154	158	92	108	66	42	44	50	60	69
SM2D12	72	23	27	35	30	34	53	51	53	89	53	117	91	40	83	84	75	79	86	88	93	70	100	98	32	35	44	52	66	102
Clostridiaceae	132	128	206	169	82	86	21	0	29	13	17	52	68	71	110	383	112	78	29	9	5	27	9	0	22	18	8	9	0	24
Spirosomaceae	66	83	75	112	80	73	70	91	57	119	99	118	48	48	47	47	68	93	57	21	27	35	67	54	30	40	25	103	23	34
Ferrovibrionales	84	42	43	27	108	48	71	97	59	61	59	99	64	60	95	48	32	322	29	49	48	40	46	33	49	41	21	47	47	30
Oligoflexales	31	57	47	82	62	91	50	53	60	58	48	64	13	59	58	38	96	48	110	86	74	117	59	64	44	119	47	34	56	32
Legionellaceae	45	21	7	24	23	48	94	144	35	28	55	72	144	71	84	125	166	163	53	43	109	56	48	58	9	16	47	20	25	7
SC-I-84	62	108	80	78	61	87	83	80	121	50	72	55	0	22	7	12	6	13	73	82	85	102	84	97	17	51	43	60	32	57
211ds20	40	71	51	49	67	48	52	52	42	28	33	40	72	45	68	73	68	64	49	48	49	39	57	34	162	131	65	46	85	52
Pleomorphomonadaceae	20	28	36	35	38	23	72	153	70	71	56	135	61	43	60	36	74	53	39	61	27	49	45	38	78	63	34	98	64	84
Dongiaceae	63	66	52	49	38	167	39	57	114	50	66	64	4	70	26	6	23	19	51	80	58	61	60	52	75	65	65	34	55	76
Bacteroidaceae	10	28	52	20	14	66	58	135	53	98	87	121	12	85	9	38	146	6	13	18	92	58	29	51	103	101	61	31	8	58
S0134_terrestrial_group	72	83	67	74	40	61	81	37	59	50	53	30	29	26	63	45	88	54	57	20	57	49	28	39	19	69	35	27	39	42
Cellvibrionaceae	0	8	19	18	6	24	50	37	98	41	39	15	69	75	43	147	141	54	23	26	10	12	6	0	24	269	20	28	63	15
Bacteriovoracaceae	89	89	134	81	45	93	69	86	119	68	99	37	10	0	25	10	23	49	11	7	34	23	40	31	14	14	13	29	13	7
CCD24	35	31	26	19	27	30	18	30	18	13	24	11	50	39	38	13	58	72	78	91	76	83	93	107	27	52	51	44	50	37
Micromonosporaceae	124	51	31	17	10	78	8	18	0	21	0	95	0	22	11	0	5	0	67	35	129	136	71	165	9	85	39	42	29	36
Paracaedibacteraceae	66	54	47	56	51	55	38	39	32	31	16	63	35	37	28	25	15	9	64	49	49	61	40	56	65	39	60	67	32	19
Micavibrionaceae	25	25	32	28	18	20	29	62	32	37	44	86	9	16	51	8	24	24	21	52	43	51	68	53	45	52	43	80	55	37
Lactobacillaceae	4	0	23	17	13	44	0	0	232	13	136	0	4	386	0	168	10	0	0	0	18	45	17	7	14	0	0	0	0	7
Anaeromyxobacteraceae	36	35	26	5	25	11	76	59	30	40	36	83	54	25	110	56	56	91	42	38	13	9	14	9	28	54	7	31	0	44
Streptococcaceae	7	7	147	0	5	16	14	16	0	26	8	0	5	94	0	0	249	4	55	0	12	17	0	8	409	12	0	0	0	0
Intrasporangiaceae	69	56	43	55	53	65	35	30	42	33	30	17	0	127	8	0	0	0	38	40	54	43	34	56	38	16	22	29	36	15
Yersiniaceae	73	64	91	106	65	67	0	8	10	18	8	28	16	35	92	13	40	17	14	0	0	0	0	11	41	49	26	33	48	62
Mycobacteriaceae	31	19	37	27	7	20	32	36	41	19	32	41	0	58	0	15	15	14	41	50	46	75	61	35	73	67	25	58	35	23
KF-JG30-B3	31	22	7	18	9	12	26	50	27	42	26	46	31	33	15	34	16	41	63	57	65	57	41	61	36	33	25	33	37	27
Labraceae	14	32	22	27	0	46	8	50	42	44	25	0	56	39	58	40	28	44	38	36	0	40	65	36	34	26	20	32	27	32
Micrococcaceae	0	0	0	0	0	0	0	0	0	0	0	0	22	900	0	0	0	0	0	0	0	0	0	0	0	0	0	0	0	0
Desulfitobacteriaceae	62	90	59	63	39	13	0	0	19	0	0	33	64	29	154	114	40	110	9	0	0	0	0	0	5	0	0	0	0	9
Coxiellaceae	22	35	15	23	16	15	14	65	13	14	17	52	58	25	21	20	9	14	41	52	57	60	39	43	17	56	11	32	23	23
Microtrichaceae	71	52	49	53	26	37	21	13	8	48	10	52	53	49	25	13	22	19	36	6	55	30	0	27	13	20	27	9	15	25
Fodinicurvataceae	27	24	18	22	12	17	5	0	0	7	0	12	10	4	15	0	9	0	63	52	84	69	58	111	37	63	16	36	36	53
Oscillospiraceae	99	57	76	48	30	73	3	3	11	5	12	57	15	2	114	108	40	17	3	0	23	26	0	5	18	0	0	0	0	7
mle1-27	0	2	0	5	0	61	32	55	44	27	69	25	65	84	94	72	67	61	0	0	0	0	4	0	7	19	7	10	26	6
Neisseriaceae	9	0	12	0	12	17	4	15	0	0	4	5	58	62	69	54	66	78	37	43	32	40	13	41	0	31	28	42	34	13
Sandaracinaceae	28	24	21	13	0	23	11	23	39	16	40	86	51	66	35	41	63	43	10	44	12	5	16	0	39	27	11	13	14	3
Hydrogenophilaceae	0	0	0	0	0	0	0	0	0	0	0	7	78	105	140	114	89	130	0	0	0	0	0	0	0	10	0	0	0	0
Methyloligellaceae	35	36	28	0	45	0	0	0	0	32	0	0	0	0	0	0	0	0	38	43	81	48	63	51	49	39	0	36	40	0
Rickettsiaceae	5	18	7	6	14	7	29	17	22	19	31	11	21	24	0	25	8	27	19	28	14	26	15	16	23	41	43	43	47	56
Clostridia_UCG-014	77	51	76	79	70	96	0	0	7	11	3	14	9	17	16	8	14	19	0	0	24	16	17	0	0	0	0	0	0	13
Planococcaceae	15	14	52	10	13	4	0	0	0	0	0	0	0	52	0	0	116	0	20	0	0	0	0	0	199	5	4	0	0	0
Aeromonadaceae	28	84	193	35	31	125	0	0	0	0	0	0	0	0	0	0	6	0	0	0	0	0	0	0	0	0	0	0	0	0
Defluviicoccaceae	12	16	16	14	9	22	13	18	20	9	21	17	13	5	9	0	36	15	22	24	28	9	19	49	12	12	14	12	15	15
LWQ8	5	15	16	16	15	8	20	41	42	31	35	42	0	2	0	0	0	0	7	20	21	17	7	8	0	27	16	14	0	18
Holosporaceae	9	8	0	0	5	9	18	21	17	14	17	26	26	15	13	13	20	13	11	8	0	0	10	12	21	20	22	19	43	18
Demequinaceae	0	0	0	0	0	0	0	333	0	0	11	0	0	0	0	14	10	0	0	0	0	8	6	0	13	0	15	0	0	0
Silvanigrellaceae	31	11	0	13	218	15	6	0	0	6	3	0	7	8	0	3	0	6	7	5	5	5	8	6	0	4	11	20	0	2
Symbiobacteraceae	9	18	13	27	8	8	11	21	18	6	24	5	0	0	5	2	2	10	29	22	25	23	12	26	16	18	0	20	10	10
Blfdi19	34	29	15	30	24	25	0	0	0	4	0	11	9	0	0	0	4	6	30	25	28	51	27	14	14	4	4	0	5	0
Ilumatobacteraceae	23	0	0	8	10	0	10	10	4	40	0	10	0	82	17	0	15	0	25	0	17	21	0	27	15	0	0	4	18	15
Fusobacteriaceae	8	0	0	0	0	17	0	13	0	23	8	45	8	40	39	7	0	0	0	0	8	13	0	23	35	0	12	10	6	35
AB1	0	0	0	0	0	7	38	55	32	20	39	27	12	11	16	13	13	34	0	0	0	0	0	9	8	4	0	0	0	5
Pseudonocardiaceae	5	16	0	0	28	0	10	0	10	0	0	0	10	39	0	0	13	16	6	21	29	9	43	20	19	22	19	0	0	0
Rhodomicrobiaceae	29	15	0	9	0	0	18	17	17	8	12	16	0	0	0	0	0	13	31	17	11	12	0	21	16	19	0	14	19	17
PeM15	44	0	0	0	14	12	0	15	0	12	13	8	17	0	0	32	25	29	0	12	0	13	8	18	0	14	0	12	12	17
Ruminococcaceae	36	0	11	0	0	8	0	47	20	16	25	0	29	10	18	0	9	7	4	0	10	7	0	15	14	24	0	0	0	17
BD2-11_terrestrial_group	22	13	5	7	9	10	10	12	24	13	0	15	5	12	14	8	4	0	18	18	11	35	12	24	3	0	6	4	0	7
Pasteurellaceae	6	8	0	7	0	0	0	0	12	8	0	0	59	9	10	13	21	22	0	13	12	11	12	7	5	19	15	17	14	16
Desulfovibrionaceae	40	42	54	31	29	29	0	0	0	7	0	8	0	24	0	0	0	0	0	0	7	0	0	3	0	0	0	0	0	0
JGI_0000069-P22	19	28	35	32	27	36	3	0	0	7	10	0	3	0	10	0	9	21	4	6	0	6	11	0	0	0	0	0	0	0
Porticoccaceae	0	6	0	20	5	4	14	8	5	0	3	10	21	12	34	25	30	14	0	0	0	5	0	0	13	8	7	11	7	3
Tistrellaceae	12	10	2	6	0	13	21	20	18	0	39	6	0	0	0	0	0	84	0	8	8	10	4	0	0	0	0	0	0	4
Lineage_IV	0	0	0	0	0	0	72	14	6	26	5	0	18	25	39	9	0	17	0	0	0	0	0	0	6	4	7	6	0	6
Clade_I	0	25	0	0	0	0	0	0	61	0	0	0	72	0	9	47	0	0	0	0	9	0	11	0	0	21	0	0	0	0
Sporichthyaceae	6	0	0	0	0	0	14	0	0	0	3	15	7	8	0	0	0	0	20	16	15	27	35	28	9	18	0	7	0	20
Cellulomonadaceae	17	0	0	0	10	18	0	0	0	0	0	0	12	0	0	0	0	0	0	0	24	0	0	99	0	52	0	0	0	14
Desulfotomaculales	6	8	2	7	8	11	7	14	12	0	7	18	5	14	30	33	20	37	0	2	0	0	0	0	0	0	0	0	0	0
B1-7BS	8	0	0	0	0	0	20	15	0	0	0	0	19	19	11	14	17	11	0	0	16	7	31	0	0	51	0	0	0	0
S32	12	12	0	18	10	13	9	0	0	14	14	0	0	0	0	0	0	0	0	0	13	11	18	0	21	14	26	17	0	15
FFCH9454	0	0	0	0	0	0	0	25	5	6	8	0	0	15	0	18	0	9	13	7	0	0	8	0	15	22	13	20	35	11
Inquilinaceae	0	8	0	6	0	0	0	6	10	0	18	27	7	8	6	23	7	6	11	5	10	23	0	9	0	10	0	13	7	0
Hymenobacteraceae	0	0	5	0	0	4	0	0	0	0	0	0	0	141	0	0	0	0	0	0	0	0	25	0	6	0	0	0	0	0
Simkaniaceae	0	9	0	0	6	0	20	30	16	6	13	8	0	0	6	0	3	0	0	8	0	0	0	0	6	0	21	25	0	0
UCG-010	8	7	0	9	19	15	0	0	0	0	0	0	9	41	7	35	8	13	0	0	0	5	0	0	0	0	0	0	0	0
Rikenellaceae	22	0	0	7	0	3	5	6	5	19	17	23	0	6	0	5	3	0	4	0	0	3	8	0	0	28	0	0	5	6
Vulgatibacteraceae	0	24	16	14	0	0	4	0	4	8	0	0	0	0	0	0	0	0	0	18	7	0	12	6	16	17	10	9	8	0
Promicromonosporaceae	0	0	0	0	0	0	0	0	0	0	0	0	0	161	0	0	0	0	0	0	0	0	0	0	0	0	0	0	0	0
Thermoactinomycetaceae	4	0	29	2	0	0	3	0	0	9	0	5	0	0	11	0	10	0	16	5	5	24	13	13	0	4	0	7	0	0
BSV40	23	18	41	20	33	17	0	0	0	0	0	0	0	0	0	5	0	0	0	0	0	0	0	0	0	0	0	0	0	0
Brevibacillaceae	43	6	10	6	44	7	0	0	0	0	0	11	0	0	0	0	0	5	0	0	13	0	0	0	4	0	0	7	0	0
Oxobacteraceae	25	0	10	17	19	15	0	0	0	0	0	0	0	16	24	18	0	0	0	0	0	0	0	0	0	3	0	0	0	0
OPB41	23	12	15	32	17	26	0	0	2	0	0	12	0	0	0	0	0	0	0	0	0	0	0	0	7	0	0	0	0	0
Tannerellaceae	0	0	8	0	0	33	0	5	4	8	5	0	0	6	0	9	19	0	0	0	0	11	0	16	11	0	0	0	0	0
Vermiphilaceae	3	8	0	3	0	0	0	0	8	0	0	9	0	0	0	0	0	0	0	0	3	0	0	0	0	0	58	17	9	9
Pseudohongiellaceae	8	0	5	5	12	12	6	5	7	0	0	6	0	0	5	14	0	11	0	0	0	0	9	0	7	0	0	15	0	0
Caedibacteraceae	0	0	0	0	0	0	0	0	0	9	0	0	10	0	18	0	10	5	0	0	0	4	0	0	18	10	0	5	0	37
Sedimentibacteraceae	19	8	18	10	0	0	0	0	0	0	0	0	6	0	0	62	0	3	0	0	0	0	0	0	0	0	0	0	0	0
Opitutaceae	0	0	0	6	0	2	0	6	13	0	16	0	0	0	0	17	0	6	21	18	0	0	0	0	0	0	12	3	5	0
Koribacteraceae	14	16	24	28	19	16	0	0	0	0	0	0	0	0	0	0	0	0	0	0	0	0	0	6	0	0	0	0	0	0
Erwiniaceae	0	0	0	0	0	0	0	0	0	0	0	0	0	0	0	0	0	0	0	16	0	0	50	16	17	0	0	0	22	0
Limnochordaceae	14	14	0	7	11	0	0	0	0	3	0	11	0	0	0	5	3	0	7	9	7	0	0	6	0	12	0	0	6	0
Enterococcaceae	0	0	20	0	0	0	0	0	15	0	0	0	0	22	0	0	25	0	0	0	0	0	0	0	30	0	0	0	0	0
A0839	4	0	2	0	0	0	6	7	0	6	6	0	6	6	7	13	5	10	0	0	0	0	0	0	33	0	0	0	0	0
Peptostreptococcaceae	11	13	11	0	0	13	0	0	0	0	6	0	0	0	0	0	0	0	8	0	0	0	0	15	17	0	0	0	0	10
Fimbriimonadaceae	0	0	3	7	5	4	7	0	0	6	10	4	0	0	0	0	0	0	10	15	0	0	0	5	15	0	4	0	6	0
Gaiellaceae	0	0	0	0	0	0	0	0	0	2	0	0	19	43	0	3	0	0	0	0	0	0	0	8	9	0	0	0	0	15
Sporomusaceae	19	15	14	20	14	0	0	0	0	0	0	0	0	4	0	5	7	0	0	0	0	0	0	0	0	0	0	0	0	0
JTB23	8	10	0	0	5	0	5	0	4	9	0	8	0	6	0	0	0	0	0	9	6	10	8	0	4	0	0	3	3	0
Alicyclobacillaceae	3	5	5	18	0	0	0	16	0	0	20	8	4	0	0	0	7	10	0	0	0	0	0	0	0	0	0	0	0	0
Hafniaceae	0	0	17	0	0	0	0	0	0	0	0	0	0	0	0	0	35	0	0	0	0	0	0	0	32	0	0	0	0	5
Piscirickettsiaceae	0	0	0	0	0	0	0	7	0	6	4	0	5	8	3	0	8	0	5	8	0	0	0	12	4	0	0	8	5	6
Nocardiaceae	0	0	0	0	0	0	10	0	0	0	25	0	21	0	0	0	17	0	0	0	0	0	0	0	0	0	0	6	8	0
Coriobacteriaceae	0	0	0	3	0	3	0	0	0	0	0	0	0	0	0	0	26	49	0	0	0	5	0	0	0	0	0	0	0	0
Porphyromonadaceae	3	0	0	0	0	0	0	9	5	0	4	0	5	4	7	0	11	0	3	0	6	0	0	5	8	0	0	3	0	12
Thermoanaerobacteraceae	0	6	5	0	0	0	0	13	3	0	0	33	0	0	0	0	0	0	0	6	0	15	3	0	0	0	0	0	0	0
UBA12409	0	0	0	0	0	0	0	0	0	7	4	6	0	0	0	0	0	0	0	3	14	6	7	6	6	2	5	15	0	0
Caldalkalibacillaceae	10	5	4	0	4	0	0	0	0	0	0	0	4	0	3	0	0	0	0	0	17	12	0	9	6	4	0	0	0	0
Frankiaceae	7	0	0	0	0	0	0	0	0	0	0	22	14	4	0	0	0	0	13	0	0	16	0	0	0	0	0	0	0	0
Sutterellaceae	0	0	0	0	0	0	0	6	19	0	0	20	0	0	0	0	0	0	0	0	0	18	2	0	0	0	0	0	0	9
Bifidobacteriaceae	0	7	0	0	0	0	0	4	16	0	0	0	0	0	0	10	10	12	5	0	0	0	0	0	0	8	0	0	0	0
C0119	0	0	0	0	0	4	4	0	0	0	0	24	0	0	0	0	0	9	0	10	6	0	0	0	0	0	0	0	8	5
Clostridia_vadinBB60_group	3	0	0	0	0	6	0	0	8	7	0	0	0	0	0	0	0	0	0	0	6	35	0	0	0	5	0	0	0	0
Geodermatophilaceae	7	0	0	0	0	0	0	10	0	0	9	11	0	11	0	0	0	0	0	0	0	0	0	8	5	0	0	0	0	0
Ethanoligenenaceae	0	8	7	5	0	10	0	0	0	0	0	5	0	5	0	7	0	0	0	0	0	3	0	0	0	0	0	0	10	0
[Eubacterium]_coprostanoligenes_group	6	0	0	2	10	3	0	0	0	0	0	0	0	3	0	16	0	11	0	0	9	0	0	0	0	0	0	0	0	0
MB-A2-108	0	0	0	0	0	0	0	0	0	0	0	0	0	48	0	0	0	0	0	0	0	0	0	0	0	12	0	0	0	0
Prolixibacteraceae	0	14	9	19	5	6	0	0	0	0	0	0	0	0	0	0	0	0	0	0	0	0	0	0	0	0	0	0	0	0
Fibrobacterales	0	8	5	6	20	0	0	0	0	0	0	0	3	0	0	0	0	0	0	0	0	0	0	0	0	0	0	7	0	0
Heliobacteriaceae	9	12	12	0	15	0	0	0	0	0	0	0	0	0	0	0	0	0	0	0	0	0	0	0	0	0	0	0	0	0
Erysipelotrichaceae	0	0	0	0	0	0	0	0	24	0	0	13	0	0	0	0	0	0	5	0	0	0	0	0	5	0	0	0	0	0
Helicobacteraceae	0	0	0	0	0	24	0	5	0	0	4	0	0	0	0	0	0	0	0	0	0	3	0	0	0	0	0	0	0	9
Nitrospiraceae	0	0	0	0	0	0	0	0	0	0	0	0	0	18	0	0	0	0	0	0	0	0	0	0	0	27	0	0	0	0
Ardenticatenaceae	0	0	0	0	0	0	0	0	5	0	0	5	0	5	0	0	0	0	0	5	9	6	0	0	0	0	0	0	6	3
PLTA13	0	0	0	0	0	0	0	0	0	0	0	0	0	42	0	0	0	0	0	0	0	0	0	0	0	0	0	0	0	0
Caldicoprobacteraceae	10	0	0	0	0	0	0	0	0	0	4	12	0	0	0	0	0	0	0	0	3	2	0	0	0	0	0	3	8	0
Rhodobacteraceae	0	0	0	0	0	0	0	0	0	0	0	0	0	35	0	0	5	0	0	0	0	0	0	0	0	0	0	0	0	0
NB1-j	6	0	0	0	0	3	0	0	0	0	0	5	0	0	0	0	0	3	10	5	0	0	0	0	0	8	0	0	0	0
D8A-2	0	0	6	0	7	5	0	0	0	2	0	0	0	0	0	0	8	0	0	0	2	0	0	5	0	0	0	0	4	0
Subgroup_5	0	0	0	0	0	0	0	0	0	0	0	0	0	39	0	0	0	0	0	0	0	0	0	0	0	0	0	0	0	0
Glycomycetaceae	0	0	0	0	0	0	0	0	0	0	0	0	0	38	0	0	0	0	0	0	0	0	0	0	0	0	0	0	0	0
Subgroup_22	0	0	0	0	0	0	0	0	0	0	0	0	0	38	0	0	0	0	0	0	0	0	0	0	0	0	0	0	0	0
MBNT15	3	0	0	0	0	12	0	0	0	0	0	0	0	0	0	0	0	0	0	4	6	12	0	0	0	0	0	0	0	0
SRB2	7	0	0	0	0	30	0	0	0	0	0	0	0	0	0	0	0	0	0	0	0	0	0	0	0	0	0	0	0	0
RCP2-54	0	0	0	0	0	0	0	0	0	0	0	0	0	0	0	0	0	0	10	10	0	0	9	8	0	0	0	0	0	0
Actinomycetaceae	4	9	0	0	0	0	0	0	0	0	0	0	22	0	0	0	0	0	0	0	0	0	0	0	0	0	0	0	0	0
SM1A07	7	2	0	0	0	0	0	4	0	4	0	5	0	3	0	0	9	0	0	0	0	0	0	0	0	0	0	0	0	0
Marinifilaceae	0	0	0	6	0	0	0	0	0	0	0	4	0	0	0	0	16	0	0	5	3	0	0	0	0	0	0	0	0	0
Carnobacteriaceae	0	8	0	0	0	0	0	0	0	0	0	0	0	0	0	0	11	0	0	0	0	13	0	0	0	0	0	0	0	0
Thermoanaerobaculaceae	0	0	0	0	0	0	0	0	0	0	0	0	0	31	0	0	0	0	0	0	0	0	0	0	0	0	0	0	0	0
EPR3968-O8a-Bc78	0	0	0	0	0	0	0	0	0	0	0	12	0	0	0	0	0	0	6	0	0	5	8	0	0	0	0	0	0	0
Spirochaetaceae	0	11	0	0	0	0	0	0	0	0	0	0	0	0	0	6	0	0	0	3	0	0	0	0	0	0	0	0	0	10
Syntrophobacteraceae	0	0	12	9	0	9	0	0	0	0	0	0	0	0	0	0	0	0	0	0	0	0	0	0	0	0	0	0	0	0
Subgroup_11	0	0	0	0	0	0	0	0	0	0	0	0	0	29	0	0	0	0	0	0	0	0	0	0	0	0	0	0	0	0
Azospirillales_Incertae_Sedis	0	0	0	0	0	0	0	5	0	0	0	0	0	0	4	0	0	0	4	0	0	0	8	0	0	0	0	0	7	0
D05-2	0	0	0	0	0	0	4	0	0	10	0	0	0	0	13	0	0	0	0	0	0	0	0	0	0	0	0	0	0	0
Dethiobacteraceae	2	0	0	0	0	0	0	0	0	0	0	4	0	0	0	0	0	0	3	0	0	0	4	0	11	0	0	0	2	0
0319-7L14	0	0	0	0	0	0	0	0	0	0	0	0	0	19	0	0	0	0	0	0	0	0	0	0	0	6	0	0	0	0
Frankiales	12	0	0	0	0	0	0	0	0	0	0	0	0	0	0	0	0	0	0	0	0	4	0	0	0	0	9	0	0	0
Rickettsiales	0	0	0	0	0	0	4	0	4	0	5	9	0	0	0	0	2	0	0	0	0	0	0	0	0	0	0	0	0	0
bac2nit3	3	0	0	0	0	6	0	5	0	0	0	4	0	0	0	0	0	0	0	0	6	0	0	0	0	0	0	0	0	0
Candidatus_Kaiserbacteria	0	0	0	0	0	0	6	3	7	0	7	0	0	0	0	0	0	0	0	0	0	0	0	0	0	0	0	0	0	0
Nannocystaceae	0	0	0	0	0	0	0	0	0	0	0	0	0	22	0	0	0	0	0	0	0	0	0	0	0	0	0	0	0	0
Morganellaceae	0	0	0	0	0	0	0	0	0	22	0	0	0	0	0	0	0	0	0	0	0	0	0	0	0	0	0	0	0	0
KD3-93	0	0	0	0	0	0	0	0	0	3	0	0	0	3	0	0	10	0	0	0	0	0	0	4	0	0	0	0	0	0
Entotheonellaceae	0	0	0	0	0	0	0	0	0	0	0	0	0	20	0	0	0	0	0	0	0	0	0	0	0	0	0	0	0	0
Methylococcaceae	0	0	0	0	0	6	0	0	0	0	0	0	0	4	0	0	0	0	4	0	0	0	6	0	0	0	0	0	0	0
Chthoniobacteraceae	0	0	0	0	0	0	0	0	0	0	0	0	0	0	0	5	0	14	0	0	0	0	0	0	0	0	0	0	0	0
Chloroflexaceae	0	0	0	0	0	0	0	0	7	0	0	0	0	0	0	0	0	0	0	0	0	0	0	0	6	6	0	0	0	0
Sulfurovaceae	0	9	0	0	0	0	0	0	0	0	0	0	0	0	0	0	0	5	0	0	0	0	5	0	0	0	0	0	0	0
Elsteraceae	0	0	0	0	0	0	7	5	0	6	0	0	0	0	0	0	0	0	0	0	0	0	0	0	0	0	0	0	0	0
BSV26	0	0	0	3	7	0	0	5	0	0	0	0	0	0	0	0	0	0	0	0	0	0	0	0	0	0	0	0	0	3
Acidothermaceae	0	0	3	0	0	0	0	0	0	0	0	0	0	0	0	0	0	0	0	0	0	14	0	0	0	0	0	0	0	0
Woeseiaceae	0	0	0	0	0	0	0	0	0	0	0	0	0	17	0	0	0	0	0	0	0	0	0	0	0	0	0	0	0	0
Pyrinomonadaceae	0	2	0	0	0	0	0	0	0	0	0	0	0	9	0	0	0	0	6	0	0	0	0	0	0	0	0	0	0	0
Clade_II	0	0	0	0	0	0	0	0	0	0	0	0	0	0	0	16	0	0	0	0	0	0	0	0	0	0	0	0	0	0
Beggiatoaceae	0	0	0	0	0	0	0	0	0	0	2	0	0	0	0	0	0	0	0	0	0	0	0	0	11	3	0	0	0	0
PB19	0	0	5	0	0	0	0	0	0	0	0	0	0	0	0	0	0	0	0	0	0	0	0	0	5	0	0	5	0	0
Leuconostocaceae	0	0	0	0	0	0	0	0	0	0	0	0	0	14	0	0	0	0	0	0	0	0	0	0	0	0	0	0	0	0
Lineage_IIa	0	0	0	0	0	0	0	0	0	0	0	0	0	0	0	4	0	0	0	0	0	0	9	0	0	0	0	0	0	0
Parcubacteria	9	0	0	0	0	0	0	0	0	0	0	0	0	0	0	0	0	0	0	0	0	0	0	0	0	0	0	4	0	0
Monoglobaceae	0	0	0	0	7	0	0	0	0	0	0	0	0	0	0	0	0	3	0	0	0	0	0	3	0	0	0	0	0	0
Veillonellaceae	0	11	0	0	0	0	0	0	0	0	0	0	0	0	0	0	0	0	0	0	0	2	0	0	0	0	0	0	0	0
Incertae_Sedis	0	0	0	0	0	0	0	0	0	6	0	0	0	0	0	0	0	0	0	0	0	6	0	0	0	0	0	0	0	0
Acidiferrobacteraceae	0	0	0	0	0	0	0	0	0	0	0	0	0	0	0	0	0	0	0	0	0	0	0	9	0	0	0	0	0	3
Butyricicoccaceae	0	0	0	0	0	11	0	0	0	0	0	0	0	0	0	0	0	0	0	0	0	0	0	0	0	0	0	0	0	0
bacteriap25	0	0	0	0	0	0	0	0	0	0	0	0	0	11	0	0	0	0	0	0	0	0	0	0	0	0	0	0	0	0
Succinivibrionaceae	0	0	0	0	0	0	0	5	2	0	0	0	0	0	0	0	0	0	0	0	0	0	0	0	4	0	0	0	0	0
Subgroup_25	0	0	0	0	0	0	0	0	0	0	0	0	0	11	0	0	0	0	0	0	0	0	0	0	0	0	0	0	0	0
JG30-KF-CM45	0	0	0	0	0	0	0	0	0	0	0	0	0	0	0	0	0	0	0	0	0	0	0	5	6	0	0	0	0	0
Defluviitaleaceae	0	5	0	0	0	0	0	0	0	0	0	0	0	0	6	0	0	0	0	0	0	0	0	0	0	0	0	0	0	0
Deferribacteraceae	0	0	4	0	0	0	0	0	0	4	0	0	0	0	0	0	0	0	0	3	0	0	0	0	0	0	0	0	0	0
Elev-16S-1166	0	0	0	0	0	0	0	0	0	0	0	0	0	0	0	0	0	0	0	0	0	0	0	0	6	0	4	0	0	0
AKAU4049	0	0	0	0	0	0	0	0	0	0	0	0	0	10	0	0	0	0	0	0	0	0	0	0	0	0	0	0	0	0
Peptostreptococcales-Tissierellales	0	0	0	0	0	0	0	0	0	0	0	0	0	0	0	0	0	2	4	4	0	0	0	0	0	0	0	0	0	0
Anaplasmataceae	0	0	0	0	0	0	0	0	0	10	0	0	0	0	0	0	0	0	0	0	0	0	0	0	0	0	0	0	0	0
Izemoplasmatales	0	0	10	0	0	0	0	0	0	0	0	0	0	0	0	0	0	0	0	0	0	0	0	0	0	0	0	0	0	0
Rubrobacteriaceae	0	0	0	0	0	0	0	0	0	0	0	0	0	0	0	0	0	0	0	0	0	0	0	0	0	9	0	0	0	0
Haloplasmataceae	0	0	0	0	0	7	0	0	0	0	0	0	0	0	0	0	0	2	0	0	0	0	0	0	0	0	0	0	0	0
Oscillospirales	0	0	9	0	0	0	0	0	0	0	0	0	0	0	0	0	0	0	0	0	0	0	0	0	0	0	0	0	0	0
Corynebacteriaceae	0	5	0	0	0	0	0	0	0	0	3	0	0	0	0	0	0	0	0	0	0	0	0	0	0	0	0	0	0	0
Rhodothermaceae	4	0	0	0	0	0	0	0	0	0	0	0	0	0	0	0	0	0	0	0	0	0	0	4	0	0	0	0	0	0
Subgroup_7	0	0	0	0	0	0	0	0	0	0	0	0	0	0	0	0	7	0	0	0	0	0	0	0	0	0	0	0	0	0
Barnesiellaceae	0	0	0	0	0	0	0	0	0	0	0	0	0	0	0	0	0	0	0	0	0	0	0	0	0	0	0	0	0	7
Lentimicrobiaceae	0	0	0	0	0	0	0	0	0	0	0	0	0	0	0	0	0	0	0	0	0	0	0	6	0	0	0	0	0	0
CPR2	0	0	6	0	0	0	0	0	0	0	0	0	0	0	0	0	0	0	0	0	0	0	0	0	0	0	0	0	0	0
Cyclobacteriaceae	0	0	0	0	0	0	0	0	0	0	0	0	0	0	0	0	0	0	0	6	0	0	0	0	0	0	0	0	0	0
Alcanivoracaceae1	0	0	0	0	0	0	0	0	0	0	0	0	0	0	0	0	0	0	0	0	0	6	0	0	0	0	0	0	0	0
AKIW659	0	3	0	0	0	0	0	0	0	0	0	0	0	0	0	0	0	0	3	0	0	0	0	0	0	0	0	0	0	0
Abditibacteriaceae	0	0	0	0	4	0	0	0	0	0	0	0	0	0	0	0	0	0	0	2	0	0	0	0	0	0	0	0	0	0
Erysipelatoclostridiaceae	0	0	0	0	0	5	0	0	0	0	0	0	0	0	0	0	0	0	0	0	0	0	0	0	0	0	0	0	0	0
B2M28	0	0	0	0	0	0	0	0	0	0	2	0	3	0	0	0	0	0	0	0	0	0	0	0	0	0	0	0	0	0
Sva1033	0	0	0	0	0	0	0	0	0	0	0	0	0	0	0	0	0	5	0	0	0	0	0	0	0	0	0	0	0	0
MSB-4B10	0	0	0	0	0	0	0	0	0	0	0	0	0	5	0	0	0	0	0	0	0	0	0	0	0	0	0	0	0	0
Cryomorphaceae	0	0	0	0	0	0	0	0	0	0	0	4	0	0	0	0	0	0	0	0	0	0	0	0	0	0	0	0	0	0
Rubritaleaceae	0	0	0	0	0	0	0	0	0	0	4	0	0	0	0	0	0	0	0	0	0	0	0	0	0	0	0	0	0	0
VHS-B3-70	0	0	4	0	0	0	0	0	0	0	0	0	0	0	0	0	0	0	0	0	0	0	0	0	0	0	0	0	0	0
Desulfobulbaceae	0	0	0	0	0	0	0	0	0	0	0	0	0	0	0	0	0	0	0	0	0	4	0	0	0	0	0	0	0	0
EV818SWSAP88	0	0	0	0	0	0	0	0	0	0	0	0	0	0	0	0	0	0	0	0	0	0	0	0	0	0	0	0	0	4
SAR116_clade	0	0	0	0	0	0	0	0	0	0	4	0	0	0	0	0	0	0	0	0	0	0	0	0	0	0	0	0	0	0
Parachlamydiaceae	0	0	0	0	0	0	0	0	0	0	0	0	0	0	4	0	0	0	0	0	0	0	0	0	0	0	0	0	0	0
Nocardiopsaceae	0	4	0	0	0	0	0	0	0	0	0	0	0	0	0	0	0	0	0	0	0	0	0	0	0	0	0	0	0	0
Halobacteroidaceae	0	0	0	0	4	0	0	0	0	0	0	0	0	0	0	0	0	0	0	0	0	0	0	0	0	0	0	0	0	0
MBA03	0	0	0	0	0	0	0	0	0	0	0	0	0	0	0	0	0	0	0	0	0	0	4	0	0	0	0	0	0	0
Chromatiaceae	0	0	0	0	0	0	0	0	0	0	0	0	0	0	0	0	0	3	0	0	0	0	0	0	0	0	0	0	0	0
Vicinamibacteraceae	0	0	0	0	0	0	0	0	0	0	3	0	0	0	0	0	0	0	0	0	0	0	0	0	0	0	0	0	0	0
Limnochordia	3	0	0	0	0	0	0	0	0	0	0	0	0	0	0	0	0	0	0	0	0	0	0	0	0	0	0	0	0	0
Rs-E47_termite_group	0	0	0	0	0	0	0	0	0	0	0	0	0	0	0	0	0	0	0	0	0	0	0	0	2	0	0	0	0	0
Absconditabacteriales_(SR1)	0	0	0	0	0	0	0	0	0	0	0	0	0	0	0	0	0	0	2	0	0	0	0	0	0	0	0	0	0	0
DTU014	0	0	0	0	0	0	0	0	0	0	0	0	0	0	0	0	0	0	0	0	0	0	0	0	0	0	0	0	2	0
Leptotrichiaceae	0	0	0	0	0	0	0	0	0	0	0	0	0	0	0	0	0	0	0	0	0	0	0	0	2	0	0	0	0	0
Peptococcaceae	2	0	0	0	0	0	0	0	0	0	0	0	0	0	0	0	0	0	0	0	0	0	0	0	0	0	0	0	0	0
Obscuribacteraceae	0	0	0	0	0	0	0	0	0	0	0	0	0	0	0	0	0	0	0	0	0	0	0	0	0	0	0	2	0	0
Aneurinibacillaceae	0	0	0	0	0	0	0	0	0	0	0	0	0	0	0	0	0	0	0	0	0	0	0	2	0	0	0	0	0	0

## Sheet: geneus
Taxonomy	CK.1	CK.2	CK.3	CK.4	CK.5	CK.6	LYM.1	LYM.2	LYM.3	LYM.4	LYM.5	LYM.6	JIN4.1	JIN4.2	JIN4.3	JIN4.4	JIN4.5	JIN4.6	Y46.1	Y46.2	Y46.3	Y46.4	Y46.5	Y46.6	YS1.1	YS1.2	YS1.3	YS1.4	YS1.5	YS1.6
uncultured	5197	5142	4454	5017	4162	4644	6993	7336	6505	6988	6523	7183	7864	7511	7221	7248	6839	7611	7605	8751	8217	8301	7742	8055	5945	6236	6317	6819	6565	7108
Other	5166	4809	4062	4610	3591	4919	4780	5678	4615	5125	4090	4801	4593	4191	3744	3487	3617	4303	3770	3836	4515	5051	4793	4546	4380	4108	4688	5974	5274	5502
Flavobacterium	4970	5267	5581	4319	3371	4796	5778	4741	4820	4054	3827	4793	5487	4921	4497	4988	3638	4421	3480	3782	3349	3480	3552	3717	2669	3631	3039	2770	3576	3777
BIrii41	2020	2076	1716	1887	1875	2190	2711	2846	2540	2342	2512	2136	3939	3217	2828	3787	3498	4851	4153	4658	5025	4332	6145	4673	5579	4896	9761	4779	6020	8515
Asticcacaulis	2035	1468	1469	1531	1145	1329	1008	1358	1474	1269	965	1874	949	691	577	1042	1047	1340	1637	2002	2059	2057	1888	2064	1203	1396	1207	1186	2379	2411
Bauldia	805	730	626	601	518	663	905	1084	754	926	813	922	2072	1360	1035	1220	1239	1220	2005	2128	2267	2313	2102	2144	1612	1434	1130	1361	1535	2969
Devosia	1406	1150	1141	1125	1038	1291	1339	1297	1159	1055	1202	1342	1405	989	1043	973	845	1271	1386	1114	1487	1277	1591	1377	1177	1222	1135	948	1270	1373
Ramlibacter	925	782	766	832	604	997	1034	1149	1052	1386	1212	1196	1717	1183	955	1030	1323	1163	903	1085	1175	1031	1299	1290	864	1189	853	889	877	1284
Caulobacter	765	658	636	680	800	613	931	1010	691	890	1052	1606	1582	1386	1939	1440	1377	1403	641	704	490	639	946	688	997	1353	747	1003	986	914
Steroidobacter	709	614	909	820	556	995	506	427	786	565	465	600	156	146	56	90	67	88	1779	2548	1852	1567	1376	2666	333	1935	894	2354	670	1679
Curvibacter	903	692	609	605	1515	400	197	486	627	271	474	1419	1273	1224	2061	1233	2086	1329	237	462	393	384	671	701	541	1846	464	488	846	492
Gemmatimonas	1010	991	797	949	797	916	882	990	1177	813	917	1034	398	429	420	519	516	523	958	1009	950	920	858	914	552	725	669	741	720	653
Candidatus_Solibacter	537	565	497	490	436	467	874	1243	1037	843	1058	1170	1297	1208	1177	1116	961	993	550	653	589	559	582	607	643	542	616	545	610	917
Thermomonas	2252	1338	1010	884	920	1230	369	362	335	314	290	953	617	490	2932	507	907	456	515	525	439	588	704	715	281	543	466	493	511	443
Microbispora	771	411	423	439	2284	930	755	226	678	495	634	619	115	203	59	326	99	207	621	1288	678	810	642	553	1685	1786	775	918	334	668
Kapabacteriales	842	746	618	642	789	652	817	963	688	751	700	979	1145	1005	881	768	937	832	368	405	343	472	393	361	714	379	329	980	386	372
Streptomyces	498	634	603	740	596	851	532	280	624	847	1184	659	441	487	181	343	175	432	732	1052	1079	1030	1128	382	930	1111	544	630	732	567
Pseudomonas	970	1213	1380	1206	1086	1235	584	433	473	989	775	633	288	764	464	399	550	512	399	375	367	401	543	382	558	488	770	708	676	329
Terrimonas	545	768	549	671	561	740	679	1108	528	559	693	584	781	620	951	753	712	892	354	386	413	461	438	423	467	872	469	708	761	705
Haliangium	363	441	302	367	308	379	519	511	589	451	604	654	704	722	1301	651	874	638	452	575	491	595	532	540	730	941	738	493	753	517
Phenylobacterium	520	451	332	327	306	589	576	580	434	511	538	379	665	645	668	625	615	549	674	655	726	827	612	711	446	590	590	495	600	1081
P3OB-42	371	441	315	403	561	538	694	893	464	1167	572	521	1065	687	441	819	666	876	461	574	612	478	606	398	386	398	231	553	502	405
Sphingobium	531	366	371	507	1325	365	255	315	309	534	533	429	479	344	490	251	458	1060	419	481	383	397	858	423	579	538	2593	434	722	275
Dokdonella	828	984	730	682	636	885	369	369	455	309	382	277	21	80	74	57	34	71	946	800	978	1155	855	1058	419	438	409	975	447	595
Halomonas	555	372	523	469	362	586	813	684	242	831	362	280	540	581	780	988	707	693	417	550	607	376	565	651	478	371	281	1003	350	222
Allorhizobium-Neorhizobium-Pararhizobium-Rhizobium	520	598	411	549	459	347	563	478	431	565	360	460	356	424	407	477	586	461	540	484	605	605	680	521	688	529	521	700	635	512
Reyranella	297	296	234	230	266	247	582	607	604	546	592	598	761	634	535	668	611	702	381	406	422	518	510	386	650	584	529	719	654	656
Macrococcus	0	0	3024	43	0	0	0	0	4	0	0	12	0	256	0	0	4574	58	1347	46	0	0	0	0	5564	234	0	0	0	0
Sphingomonas	399	383	352	427	284	370	523	554	608	556	548	518	472	806	493	357	558	366	495	502	502	536	642	535	480	397	539	464	530	313
Azospirillum	1115	1311	1356	1244	1589	1450	143	281	362	140	285	713	410	400	589	455	343	454	338	132	91	143	98	47	146	124	51	160	158	165
R7C24	392	367	286	336	621	357	301	325	392	197	498	235	334	333	238	252	270	473	535	671	745	639	740	789	650	710	1185	377	415	540
Pseudolabrys	425	274	324	323	314	331	520	492	429	379	364	1232	709	507	579	562	566	623	305	360	389	329	411	312	493	371	476	388	439	421
Bdellovibrio	1010	738	823	1025	728	586	441	567	537	421	647	467	318	240	216	214	236	354	385	367	370	320	499	281	231	329	254	511	286	233
Roseateles	542	533	500	1091	657	587	287	170	237	200	684	266	337	194	109	405	160	382	116	111	147	308	1038	196	426	272	2329	446	391	426
Bryobacter	471	289	273	399	234	297	438	386	415	362	374	538	388	415	404	429	389	506	436	385	410	444	393	435	330	365	290	324	356	234
Methylophilus	196	228	189	208	494	217	378	325	213	773	530	540	654	395	486	477	706	1103	99	180	90	155	187	305	354	241	512	285	299	98
37-13	249	266	270	246	181	200	374	560	428	407	395	431	407	207	303	333	486	641	278	332	313	315	292	281	238	465	369	322	488	737
Pelomonas	223	479	388	341	382	342	563	504	374	491	434	674	557	367	361	366	502	332	218	230	211	210	272	210	289	310	210	392	239	206
Dyella	162	284	111	459	90	93	203	159	166	534	195	232	398	504	510	281	202	208	140	349	297	222	269	171	1783	171	105	1134	907	246
Comamonas	796	1270	1206	1287	675	1494	179	120	93	200	142	91	74	78	100	110	100	103	244	219	243	168	194	215	160	207	98	111	159	104
Edaphobaculum	313	548	410	476	341	337	300	374	280	255	344	368	120	105	230	87	108	151	394	410	446	377	556	396	190	318	255	658	314	657
Altererythrobacter	220	189	172	175	167	155	478	327	179	308	279	468	369	378	381	277	311	339	334	304	321	332	304	334	509	545	440	534	527	460
Micropepsis	291	282	104	321	107	199	344	569	493	488	299	357	256	200	192	246	344	358	294	494	552	274	277	441	287	315	176	284	291	222
Acidibacter	262	408	201	377	680	314	183	205	223	515	144	176	111	95	33	92	68	128	474	323	649	597	251	566	275	364	681	335	191	224
Massilia	113	141	152	316	82	134	335	309	261	2119	985	682	212	857	93	107	97	230	138	122	198	119	143	104	89	90	58	285	211	130
Kaistia	239	207	147	211	180	213	166	273	133	190	199	287	329	394	262	302	239	297	332	325	353	441	359	445	251	244	200	260	289	288
Christensenellaceae_R-7_group	868	676	598	779	564	673	43	47	66	25	72	180	381	467	698	797	317	563	4	3	0	3	0	0	13	0	0	11	13	0
env.OPS_17	221	209	200	198	198	271	284	391	357	300	388	297	331	235	330	287	350	333	159	291	216	230	201	254	166	337	156	216	182	247
Sporocytophaga	668	208	216	187	1412	285	201	203	226	83	172	133	118	81	78	146	295	522	126	250	170	155	183	232	117	372	486	182	117	142
Ferruginibacter	252	354	298	310	232	332	156	164	238	103	127	152	75	108	138	242	121	148	358	263	289	250	252	352	190	368	401	347	335	471
Ruminiclostridium	606	538	432	430	381	508	35	45	66	49	27	155	451	428	771	720	417	1232	15	0	11	0	0	17	15	0	0	20	40	11
Flavisolibacter	350	383	322	362	321	313	39	77	54	87	71	88	361	318	680	569	405	405	115	167	164	143	216	202	90	195	125	96	350	126
Taibaiella	188	178	129	213	125	157	309	413	185	340	298	259	168	160	218	194	147	326	165	188	215	256	261	157	269	239	294	545	393	178
Saccharimonadales	229	192	140	195	122	146	575	404	411	332	439	496	237	229	240	162	95	203	189	223	191	200	163	119	210	234	145	240	177	175
Pedobacter	266	287	230	233	290	183	324	330	268	308	369	342	246	240	203	184	157	157	230	229	220	307	264	148	133	121	157	311	134	80
Paludibaculum	204	276	191	174	181	196	228	241	199	354	224	227	139	288	371	208	155	180	225	243	249	300	224	221	260	199	212	172	205	189
Mucilaginibacter	118	149	79	128	80	66	345	462	239	252	335	332	129	92	113	136	109	129	262	304	282	323	352	237	175	144	167	540	266	388
Chitinophaga	315	43	52	189	63	539	356	149	250	404	317	228	425	252	181	367	286	361	127	156	88	92	129	105	146	126	52	202	514	87
Fluviicola	220	253	188	212	443	159	207	179	203	134	205	268	242	119	118	130	327	310	97	161	180	131	184	128	164	196	166	276	134	110
Heliimonas	66	126	103	83	74	89	292	525	304	309	296	275	228	166	230	205	186	232	101	141	124	144	116	117	96	200	165	158	240	280
0319-6G20	165	171	168	152	104	147	244	429	283	271	288	377	156	194	170	135	133	165	170	180	139	204	172	162	110	125	182	152	130	158
Sericytochromatia	176	133	99	86	45	109	321	371	204	414	164	312	381	319	261	214	240	218	56	81	122	141	121	120	157	116	62	168	133	123
Mesorhizobium	235	128	83	123	95	130	164	260	206	231	164	140	256	163	153	208	124	162	197	183	179	180	211	115	191	228	277	334	170	172
Actinomadura	109	227	53	162	1234	227	35	163	94	21	150	65	24	11	0	0	0	34	268	201	616	373	111	162	121	519	130	158	120	62
Sediminibacterium	119	185	170	218	125	170	111	150	115	155	178	91	100	109	125	108	133	121	291	338	334	352	234	265	97	143	195	241	142	137
Niveispirillum	366	261	272	262	587	267	228	405	389	210	293	269	48	104	73	71	80	140	118	66	72	38	111	18	72	59	70	89	63	28
Geothrix	152	184	148	131	105	102	24	38	63	12	62	71	332	258	1736	638	187	333	5	14	6	13	0	5	20	94	30	50	64	128
Mitsuaria	115	186	121	232	141	70	437	120	106	486	753	173	289	161	0	209	185	250	56	52	90	26	34	22	71	109	118	127	211	19
SWB02	154	134	169	131	92	130	120	129	93	104	100	57	145	147	134	108	149	117	239	282	249	208	275	233	102	155	123	122	184	378
Flavitalea	95	117	89	98	79	81	227	197	117	134	167	145	173	146	204	231	197	234	182	194	173	159	162	211	110	197	123	130	195	147
Phaselicystis	93	41	39	165	29	122	183	279	280	384	263	148	85	41	39	71	115	192	138	167	115	261	133	240	113	99	212	127	387	106
Acidovorax	272	355	243	320	220	304	266	234	128	134	137	73	60	86	196	113	172	69	84	66	132	73	95	34	69	97	274	141	85	73
Parvibaculum	179	148	125	130	94	119	148	174	155	174	180	170	146	80	224	123	144	209	157	178	178	193	246	150	138	52	119	167	161	102
Niastella	154	97	63	84	721	124	67	104	149	465	143	73	106	68	39	62	59	252	64	90	99	109	97	156	232	143	108	172	118	43
Cavicella	127	73	81	76	56	74	118	153	133	79	166	186	262	235	389	286	224	193	59	76	46	56	70	70	103	141	123	127	221	106
Hyphomicrobium	152	147	110	134	131	101	152	153	153	83	133	217	79	65	93	68	87	67	127	139	202	129	239	174	198	134	133	142	142	82
Paenibacillus	80	77	46	40	56	48	172	312	171	214	203	266	111	133	104	89	109	121	124	103	60	170	105	78	67	172	181	201	148	160
Duganella	259	133	282	195	258	155	126	98	79	78	96	305	74	56	141	83	161	171	97	121	139	126	119	78	23	86	124	135	65	56
Novosphingobium	151	79	92	131	91	111	130	130	103	114	89	235	195	285	265	139	115	155	76	130	112	78	130	110	136	94	63	129	113	91
Lutispora	318	502	355	436	315	782	0	13	34	42	22	78	97	131	121	126	263	212	11	0	5	0	0	0	0	0	0	0	0	0
Azospira	537	677	534	792	532	583	0	7	0	0	0	0	7	5	41	9	0	0	32	0	0	0	0	0	0	0	0	0	0	0
Rhodoplanes	184	160	127	158	91	129	170	91	181	107	99	145	50	49	31	25	20	81	177	208	164	238	136	202	106	107	95	112	107	199
Magnetospirillum	297	332	325	312	407	257	27	30	27	25	22	21	214	229	519	207	205	151	11	0	0	0	3	0	0	0	0	0	0	0
Amb-16S-1323	143	121	126	146	116	105	165	127	196	93	115	231	11	0	2	0	0	23	191	234	225	202	176	259	110	113	116	87	64	82
Enterobacter	72	138	662	253	267	310	17	24	23	0	35	28	35	65	60	171	458	138	166	0	0	13	0	0	460	64	0	29	0	0
UTBCD1	244	232	186	296	192	246	78	144	166	133	66	174	0	0	0	9	10	0	98	119	141	93	78	130	70	64	103	94	88	81
Rhodovastum	38	87	61	55	72	50	126	112	85	63	102	184	100	116	91	85	97	76	151	150	171	140	173	202	84	87	86	106	116	165
Sphingopyxis	95	70	66	62	49	96	101	105	88	109	139	123	64	84	72	76	67	62	123	120	113	116	190	106	118	79	151	261	176	87
NS11-12_marine_group	173	166	143	139	151	236	55	91	119	43	106	74	16	12	50	26	44	14	112	96	73	111	115	92	74	212	52	84	100	281
Shinella	125	215	112	111	125	90	181	74	99	160	186	75	18	0	23	0	0	20	146	111	171	147	227	101	109	73	136	75	86	28
Ferrovibrio	89	60	50	75	109	230	64	121	117	38	100	108	20	33	15	23	39	17	287	174	223	175	242	149	124	94	84	52	43	28
Bordetella	68	99	36	55	576	181	77	76	71	62	56	78	16	18	22	14	24	29	80	77	67	95	69	86	80	555	72	102	48	59
Moheibacter	213	101	85	223	306	160	12	31	0	88	15	41	26	12	15	10	23	0	91	112	153	238	146	106	58	71	57	391	56	51
Iamia	49	21	29	29	31	38	58	59	29	68	88	160	77	147	107	63	79	70	173	82	170	224	190	242	80	79	99	122	121	67
Hirschia	63	124	66	64	85	115	99	108	102	136	89	74	125	116	124	100	44	69	131	105	138	64	124	136	131	39	102	66	45	55
Galbitalea	91	92	88	77	67	108	57	66	104	74	71	108	100	67	53	99	53	35	118	131	138	114	181	145	74	103	104	109	99	71
Longimicrobiaceae	111	282	188	149	80	238	174	86	93	135	80	133	0	48	23	0	13	14	73	108	140	145	76	103	3	24	9	25	21	30
Stenotrophomonas	95	37	38	15	12	25	35	4	0	61	41	17	189	283	68	164	371	375	108	56	23	33	161	31	41	45	28	69	54	55
Minicystis	88	83	64	75	55	87	243	142	189	135	119	232	22	40	50	14	24	32	57	77	74	54	61	85	71	84	57	75	67	53
67-14	158	59	55	71	42	35	142	106	133	98	86	196	57	69	61	44	51	70	81	78	63	94	97	92	85	52	106	73	106	23
Muribaculaceae	98	91	94	59	113	666	9	0	91	49	25	130	65	23	23	5	40	6	30	49	171	206	132	175	27	17	0	0	0	0
Nocardioides	118	83	74	73	68	63	86	90	139	92	85	116	44	187	21	18	33	22	91	62	113	98	78	133	57	36	65	101	62	65
Klebsiella	132	144	444	222	163	240	0	11	0	142	0	11	59	78	91	101	185	73	45	0	9	28	0	19	116	17	0	0	0	0
Achromobacter	41	74	49	82	56	58	106	104	85	137	111	122	62	73	69	56	62	109	112	81	95	79	84	92	49	83	42	63	48	43
Bacillus	125	87	132	124	131	98	72	115	97	87	106	129	45	110	66	58	47	70	126	49	37	61	20	44	26	51	32	60	57	25
IMCC26256	96	61	66	65	50	55	79	73	82	54	49	114	10	55	9	4	15	14	124	110	161	136	56	102	89	93	90	107	122	92
Mobilitalea	225	145	137	156	147	187	0	37	58	0	45	73	193	111	135	180	73	292	29	0	0	0	0	0	0	0	0	0	0	0
Anaerovorax	222	242	163	241	176	247	15	22	23	8	26	64	58	103	220	183	91	109	0	0	0	0	0	0	0	0	0	0	0	0
TRA3-20	77	81	78	72	29	27	86	102	41	40	54	51	56	101	86	44	65	44	93	125	154	158	92	108	66	42	44	50	60	69
Cytophaga	58	56	56	51	56	84	50	32	73	90	17	47	136	76	98	159	231	283	56	43	28	25	34	36	23	44	11	24	60	3
Luteimonas	70	29	47	49	34	54	98	71	86	77	92	117	11	82	23	38	33	59	14	57	81	74	140	41	37	215	67	102	23	64
SM2D12	72	23	27	35	30	34	53	51	53	89	53	117	91	40	83	84	75	79	86	88	93	70	100	98	32	35	44	52	66	102
Taonella	84	42	43	27	108	48	71	97	59	61	59	99	64	60	95	48	32	322	29	49	48	40	46	33	49	41	21	47	47	30
Oligoflexus	31	57	47	82	62	91	50	53	60	58	48	64	13	59	58	38	96	48	110	86	74	117	59	64	44	119	47	34	56	32
Legionella	45	21	7	24	23	48	94	144	35	28	55	72	144	71	84	125	166	163	53	43	109	56	48	58	9	16	47	20	25	7
211ds20	40	71	51	49	67	48	52	52	42	28	33	40	72	45	68	73	68	64	49	48	49	39	57	34	162	131	65	46	85	52
SC-I-84	62	108	80	78	61	87	83	80	121	50	72	55	0	22	7	12	6	13	73	82	85	102	84	97	17	51	43	60	32	57
Afipia	29	29	21	59	20	30	18	13	28	19	7	30	37	20	27	61	39	0	167	184	184	249	142	189	76	0	0	38	11	11
Azohydromonas	153	300	226	197	132	218	17	13	24	33	16	0	10	14	27	17	18	18	37	30	31	19	33	47	13	30	3	22	30	8
Prosthecomicrobium	20	28	36	35	38	23	72	153	70	71	56	123	61	43	60	36	74	53	39	61	27	49	45	38	78	63	34	98	64	84
Dongia	63	66	52	49	38	167	39	57	114	50	66	64	4	70	26	6	23	19	51	80	58	61	60	52	75	65	65	34	55	76
Bacteroides	10	28	52	20	14	66	58	135	53	98	87	121	12	85	9	38	146	6	13	18	92	58	29	51	103	101	61	31	8	58
Cohnella	96	21	7	16	62	29	66	41	42	24	36	68	77	101	33	35	34	55	34	24	33	57	37	3	0	43	363	105	64	23
Hydrotalea	72	135	102	204	93	120	87	147	96	51	46	67	0	0	0	0	0	0	49	52	28	45	30	45	7	35	28	27	24	24
Acidipila	104	79	62	46	43	79	33	23	49	25	32	39	0	13	0	0	0	0	73	75	119	76	71	156	89	54	83	60	48	69
IS-44	47	68	59	40	40	59	53	40	88	35	70	71	30	28	30	21	40	17	66	82	73	59	85	63	31	65	54	57	43	45
Conexibacter	20	49	18	25	30	29	66	94	44	28	61	62	84	42	49	65	64	87	75	61	95	100	55	55	26	28	19	56	31	28
Ellin6067	50	72	33	63	23	69	59	49	51	24	64	58	0	8	10	0	0	13	110	116	131	104	116	97	17	47	38	31	21	19
S0134_terrestrial_group	72	83	67	74	40	61	81	37	59	50	53	30	29	26	63	45	88	54	57	20	57	49	28	39	19	69	35	27	39	42
Chujaibacter	92	106	67	45	31	60	16	53	33	24	11	65	0	20	26	6	0	9	90	53	119	81	71	114	36	61	19	63	38	73
Variovorax	41	31	20	29	13	15	95	28	61	93	30	56	46	35	31	34	41	13	25	39	27	28	72	36	56	39	56	137	65	129
Prevotella	5	0	9	16	43	32	38	89	271	72	54	140	34	0	0	0	39	57	4	4	13	7	40	27	64	49	53	46	90	121
Gracilibacter	93	125	94	119	134	37	0	0	0	0	0	0	107	102	133	320	71	56	0	0	0	0	0	3	0	0	0	0	0	0
Unknown_Family	0	0	0	0	0	0	77	166	57	80	101	60	139	76	81	70	83	77	12	8	9	0	15	6	41	65	18	64	54	31
Cellvibrio	0	8	19	18	6	24	50	37	98	41	39	15	69	75	43	140	141	54	23	26	10	12	6	0	24	269	20	28	63	15
Thermoflavifilum	70	111	41	46	70	51	17	35	25	35	17	19	19	8	41	28	22	7	82	61	108	91	23	64	34	77	36	39	44	36
CCD24	35	31	26	19	27	30	18	30	18	13	24	11	50	39	38	13	58	72	78	91	76	83	93	107	27	52	51	44	50	37
Polyangium	75	102	75	61	67	58	0	0	0	0	0	0	0	0	0	0	0	0	131	54	108	114	44	241	29	19	52	24	25	21
Escherichia-Shigella	20	31	146	18	11	25	17	21	25	82	42	69	0	0	10	31	249	0	46	21	49	29	59	28	158	41	0	0	9	24
Rhodopseudomonas	38	21	39	32	15	29	20	55	10	32	18	34	23	45	16	0	57	40	47	37	37	65	83	60	58	40	37	90	75	33
Pedosphaeraceae	20	43	22	50	46	39	74	108	54	9	63	11	8	6	5	36	7	25	88	95	38	33	47	24	14	11	65	71	48	18
Phaeodactylibacter	15	16	6	10	7	20	60	60	38	24	47	13	57	89	109	65	145	71	0	0	6	0	7	4	54	57	31	22	32	90
Anaeromyxobacter	36	35	26	5	25	11	76	59	30	40	36	83	54	25	110	56	56	91	42	38	13	9	14	9	28	54	7	31	0	44
Geobacter	66	103	85	90	61	160	20	23	55	37	45	66	26	16	61	54	60	90	16	0	0	0	0	0	0	0	0	0	0	0
Bosea	31	50	19	43	30	18	0	47	33	26	35	262	0	12	0	32	22	33	17	30	29	33	35	71	46	36	46	37	27	21
Burkholderia-Caballeronia-Paraburkholderia	44	84	44	71	23	43	22	65	48	18	25	48	23	19	6	12	68	17	0	14	40	36	31	39	0	28	37	60	61	83
Solimonas	4	24	10	0	16	0	27	39	29	28	34	28	48	46	23	13	22	16	42	65	50	58	37	58	45	47	30	73	93	56
Parafilimonas	11	27	14	25	16	14	55	41	40	26	25	60	7	13	51	11	0	9	45	76	62	73	50	47	29	29	11	115	44	16
Dyadobacter	22	47	33	70	50	32	34	57	19	65	60	73	29	41	38	30	38	65	33	9	17	17	35	11	21	14	10	45	16	10
Serratia	73	64	91	106	65	67	0	8	10	18	8	28	16	35	92	13	40	17	14	0	0	0	0	11	41	49	26	33	48	62
Mycobacterium	31	19	37	27	7	20	32	36	41	19	32	41	0	58	0	15	15	14	41	50	46	75	61	35	73	67	25	58	35	23
possible_genus_04	21	13	18	17	19	31	45	43	39	28	37	22	47	42	35	37	59	44	28	20	25	24	23	46	26	88	42	32	35	46
KF-JG30-B3	31	22	7	18	9	12	26	50	27	42	26	46	31	33	15	34	16	41	63	57	65	57	41	61	36	33	25	33	37	27
Aquicella	27	35	27	16	21	30	24	31	73	35	56	30	10	13	0	6	10	0	44	61	63	62	49	51	30	33	40	52	37	51
Alkanibacter	0	0	0	0	0	0	14	19	5	22	0	0	40	11	10	9	24	21	46	63	52	45	33	58	78	115	57	108	116	64
Lactobacillus	4	0	23	17	13	44	0	0	232	13	136	0	4	238	0	168	10	0	0	0	18	45	17	7	14	0	0	0	0	7
Bradyrhizobium	37	30	36	69	42	39	42	30	51	0	19	112	31	0	15	0	82	18	0	0	75	19	39	73	28	13	45	60	0	0
Pajaroellobacter	25	27	15	6	0	0	24	19	21	8	19	9	18	20	7	0	26	15	72	12	64	57	50	90	38	22	96	42	40	153
Methylobacillus	0	0	0	0	0	0	8	23	11	25	17	30	110	124	73	83	191	118	0	0	0	0	0	0	0	41	15	39	64	23
Labrys	14	32	22	27	0	46	8	50	42	44	25	0	56	39	58	40	28	44	38	36	0	40	65	36	34	26	20	32	27	32
Puia	36	25	22	38	17	32	30	11	43	6	27	16	0	17	5	0	0	0	50	86	71	86	61	95	10	16	33	41	18	67
Janibacter	69	56	43	55	53	65	35	30	42	33	30	17	0	0	8	0	0	0	38	40	54	43	34	56	38	16	22	29	36	15
Lactococcus	0	0	147	0	0	0	0	0	0	0	0	0	0	94	0	0	237	0	55	0	0	0	0	0	397	12	0	0	0	0
Rhodopila	36	28	20	25	20	31	34	31	34	31	34	43	12	26	41	0	8	0	46	63	55	46	41	49	17	14	23	28	15	68
DEV008	0	23	12	23	51	0	82	45	45	20	0	46	0	13	27	78	34	92	16	45	29	22	21	38	11	20	14	58	41	11
Herbinix	195	101	138	135	131	66	0	0	0	0	0	50	0	0	74	0	0	0	0	0	0	0	6	0	12	0	0	0	0	0
Coxiella	22	35	15	23	16	15	14	65	13	14	17	52	58	25	21	20	9	14	41	52	57	60	39	43	17	56	11	32	23	23
Cupriavidus	23	53	37	39	33	32	32	50	44	31	80	14	0	0	0	0	14	14	20	0	14	10	31	14	11	37	0	161	61	35
Microvirga	42	60	16	43	32	47	77	21	79	38	58	19	8	32	0	0	0	0	42	48	30	38	15	27	19	18	20	20	11	14
Solirubrobacter	25	46	21	30	34	20	33	34	44	22	27	28	16	17	21	15	16	20	37	40	51	11	53	31	14	26	44	29	32	26
mle1-27	0	2	0	5	0	61	32	55	44	27	69	25	65	84	94	72	67	61	0	0	0	0	4	0	7	19	7	10	26	6
Ellin6055	71	69	25	33	0	53	15	26	26	40	0	47	0	48	0	0	0	0	33	28	40	46	35	38	0	35	33	33	32	29
Clostridium_sensu_stricto_10	45	49	68	46	40	18	21	0	24	13	17	37	40	46	41	138	15	57	20	9	5	27	0	0	0	18	8	0	0	0
Peredibacter	46	32	60	33	24	34	55	86	99	53	79	31	0	0	8	0	0	9	0	0	34	15	15	31	14	7	8	15	13	0
KD3-10	22	12	19	17	3	49	0	26	33	9	11	34	0	6	0	6	0	0	42	92	61	58	54	60	12	27	18	29	33	56
Georgfuchsia	19	19	10	20	7	0	20	51	49	14	26	39	30	19	42	34	31	56	18	31	35	36	30	24	0	36	23	18	36	10
Noviherbaspirillum	79	37	34	39	17	47	34	40	32	9	122	79	2	38	10	8	6	10	3	16	29	6	0	10	20	8	0	11	4	1
Arachidicoccus	0	46	0	75	0	0	8	15	12	30	7	35	18	0	0	0	10	10	53	45	31	30	34	47	61	30	11	61	29	22
Clostridium_sensu_stricto_12	61	57	97	63	37	63	0	0	0	0	0	0	28	17	48	205	25	11	0	0	0	0	0	0	0	0	0	0	0	0
Uliginosibacterium	11	58	35	20	23	16	28	60	54	7	34	116	5	0	11	0	0	0	0	22	15	18	23	35	34	15	11	16	16	0
Niabella	10	22	17	10	16	0	47	43	32	23	36	65	0	0	10	0	0	0	32	23	23	23	49	10	9	45	19	54	47	0
Roseococcus	0	7	8	9	0	17	29	32	22	39	27	48	36	57	77	38	43	31	0	0	0	0	19	0	13	20	23	21	18	12
Panacagrimonas	0	15	4	18	14	14	16	28	13	15	17	19	36	23	15	14	15	24	31	34	20	29	11	15	43	31	34	43	27	22
Clostridia_UCG-014	77	51	76	79	70	96	0	0	7	11	3	14	9	17	16	8	14	19	0	0	24	16	17	0	0	0	0	0	0	13
Nitrosospira	16	31	21	16	31	36	0	0	0	0	0	0	0	12	0	0	0	0	28	47	121	34	25	25	23	54	7	15	24	25
Prevotellaceae_UCG-001	8	7	11	7	5	232	15	19	20	21	0	10	12	10	2	0	23	0	15	6	30	13	21	10	14	11	12	0	11	18
Bacteriovorax	43	57	74	48	21	59	14	0	20	15	20	6	10	0	17	10	23	40	11	7	0	8	25	0	0	7	5	14	0	7
Rhodanobacter	14	19	0	28	0	15	0	8	0	0	23	0	16	51	15	0	31	0	14	30	63	59	67	44	23	0	0	23	0	17
Pseudarthrobacter	0	0	0	0	0	0	0	0	0	0	0	0	22	534	0	0	0	0	0	0	0	0	0	0	0	0	0	0	0	0
Candidatus_Captivus	10	33	22	24	32	32	14	20	17	10	0	9	0	14	0	0	0	0	19	22	25	48	15	33	19	5	30	48	5	11
OM27_clade	13	25	8	20	0	31	60	42	26	26	38	54	17	19	31	5	13	22	3	0	0	5	10	12	0	13	0	14	0	0
Aeromonas	28	84	193	35	31	125	0	0	0	0	0	0	0	0	0	0	6	0	0	0	0	0	0	0	0	0	0	0	0	0
Defluviicoccus	12	16	16	14	9	22	13	18	20	9	21	17	13	5	9	0	36	15	22	24	28	9	19	49	12	12	14	12	15	15
Desulfosporosinus	49	56	39	33	28	0	0	0	13	0	0	25	21	10	70	75	0	54	0	0	0	0	0	0	5	0	0	0	0	9
Luedemannella	0	21	7	11	10	48	0	0	0	11	0	0	0	0	0	0	0	0	12	16	45	56	46	101	9	31	0	29	13	9
Terriglobus	0	0	0	13	0	0	10	14	11	14	18	31	0	9	15	0	15	17	21	8	7	9	20	0	56	23	17	70	47	5
LWQ8	5	15	16	16	15	8	20	41	42	31	35	42	0	2	0	0	0	0	7	20	21	17	7	8	0	27	16	14	0	18
Emticicia	16	15	7	19	6	15	14	26	26	20	23	22	5	0	9	8	14	17	10	12	0	12	20	11	9	19	10	46	3	17
IMCC26207	32	24	29	34	26	23	0	7	0	0	0	19	8	24	15	0	9	19	24	0	12	24	0	15	8	12	12	9	15	19
Desulfitobacterium	13	34	20	30	11	13	0	0	6	0	0	8	43	19	76	39	40	56	9	0	0	0	0	0	0	0	0	0	0	0
Brevundimonas	0	35	13	11	5	7	0	0	0	0	0	40	0	16	0	0	7	0	25	17	19	32	17	21	0	24	78	12	17	15
Demequina	0	0	0	0	0	0	0	333	0	0	11	0	0	0	0	14	10	0	0	0	0	8	6	0	13	0	15	0	0	0
Kurthia	0	0	52	0	0	0	0	0	0	0	0	0	0	28	0	0	116	0	20	0	0	0	0	0	190	0	0	0	0	0
Caenimonas	0	22	11	0	0	23	24	19	0	18	18	32	0	0	0	27	17	17	0	20	24	40	20	22	0	3	23	0	0	23
Fonticella	45	33	0	47	28	59	8	0	8	12	0	6	0	8	38	86	0	20	4	0	0	0	0	0	0	0	0	0	0	0
Sphingobacterium	12	0	5	0	16	14	11	0	0	6	0	6	8	10	0	8	13	14	9	15	8	0	7	0	49	29	21	41	51	43
Symbiobacterium	9	18	13	27	3	8	11	21	18	6	24	5	0	0	5	2	2	10	29	22	25	23	12	26	16	18	0	20	10	10
Blfdi19	34	29	15	30	24	25	0	0	0	4	0	11	9	0	0	0	4	6	30	25	28	51	27	14	14	4	4	0	5	0
MND1	0	12	4	23	8	20	21	17	19	5	0	14	0	21	15	8	9	10	12	15	12	14	32	21	9	8	0	16	15	32
Citrobacter	0	0	44	0	0	0	0	0	0	0	0	0	0	0	0	0	277	0	0	0	0	0	0	0	71	0	0	0	0	0
Craurococcus-Caldovatus	21	45	18	18	13	26	8	10	16	0	0	7	0	0	13	0	0	0	28	20	29	14	22	10	17	20	12	11	14	0
Pseudaminobacter	36	45	19	25	14	13	10	0	18	0	16	12	0	14	0	0	0	0	0	15	17	41	23	11	0	53	0	0	0	0
Pedomicrobium	42	18	5	18	11	14	0	9	9	0	5	38	4	20	0	0	9	0	18	6	26	19	10	18	13	8	14	0	7	12
Colidextribacter	72	28	62	48	23	28	0	0	0	0	5	0	0	0	17	52	10	5	0	0	0	0	0	0	0	0	0	0	0	0
Citrifermentans	12	63	76	50	52	48	0	0	0	0	6	0	18	0	0	0	25	0	0	0	0	0	0	0	0	0	0	0	0	0
AB1	0	0	0	0	0	7	38	55	32	20	39	27	12	11	16	13	13	34	0	0	0	0	0	9	8	4	0	0	0	5
Aquabacterium	15	0	0	13	11	14	27	20	18	0	5	22	2	12	23	10	32	25	0	0	11	22	0	0	13	6	0	12	28	0
Silvanigrella	22	11	0	7	214	15	6	0	0	0	0	0	7	3	0	0	0	6	0	0	0	5	8	6	0	0	5	15	0	2
Rhodomicrobium	29	15	0	9	0	0	18	17	17	8	12	16	0	0	0	0	0	13	31	17	11	12	0	21	16	19	0	14	19	17
Micromonospora	92	13	9	0	0	18	0	0	0	10	0	0	0	0	0	0	0	0	35	0	39	44	21	12	0	11	0	0	10	16
PeM15	44	0	0	0	14	12	0	15	0	12	13	8	17	0	0	32	25	29	0	12	0	13	8	18	0	14	0	12	12	17
BD2-11_terrestrial_group	22	13	5	7	9	10	10	12	24	13	0	15	5	12	14	8	4	0	18	18	11	35	12	24	3	0	6	4	0	7
Delftia	33	33	43	20	26	40	8	6	8	12	14	0	12	12	0	6	0	11	9	0	0	4	0	0	0	10	0	0	0	12
Pelobium	8	0	0	12	0	14	0	0	5	22	0	103	9	9	0	7	0	0	8	8	9	15	8	12	0	31	0	16	17	5
Pseudorhodoplanes	0	0	10	14	22	0	21	22	31	0	0	12	0	0	6	16	0	14	13	0	18	0	22	21	20	20	9	0	24	0
Herbaspirillum	11	14	0	0	0	0	22	22	21	50	9	15	0	15	0	0	0	0	24	0	0	0	14	0	58	0	0	17	0	23
Pseudoflavitalea	0	0	5	0	0	8	25	0	0	0	15	6	52	36	0	29	29	47	0	0	0	0	0	0	0	16	22	0	12	6
Haemophilus	6	8	0	7	0	0	0	0	12	8	0	0	59	9	10	13	16	22	0	13	12	11	12	7	5	19	15	14	14	16
Pseudonocardia	5	8	0	0	28	0	10	0	10	0	0	0	10	25	0	0	13	16	6	21	29	9	43	14	19	15	19	0	0	0
CL500-29_marine_group	23	0	0	8	10	0	10	10	0	30	0	6	0	41	17	0	15	0	19	0	17	16	0	27	15	0	0	0	18	15
Frateuria	32	0	0	26	0	0	0	0	45	19	0	0	0	0	0	0	0	0	24	0	0	0	37	34	0	14	0	0	59	0
Ellin516	0	2	5	9	4	0	13	22	15	2	14	91	6	0	9	11	9	13	16	10	0	0	0	11	0	0	0	0	19	7
Hydrogenophaga	64	29	26	40	33	35	0	0	0	0	0	9	0	0	0	0	0	0	0	5	10	0	0	9	6	7	4	0	0	0
Sporobacter	27	29	0	0	0	35	3	0	0	5	0	0	15	2	68	48	18	12	0	0	0	0	0	0	8	0	0	0	0	0
JGI_0000069-P22	19	28	35	32	27	36	3	0	0	7	10	0	3	0	10	0	9	21	4	6	0	6	11	0	0	0	0	0	0	0
Candidatus_Paracaedibacter	16	9	7	16	10	0	12	11	9	9	6	3	21	11	10	9	0	9	17	2	9	0	13	0	23	6	14	9	6	0
Tistrella	12	10	2	6	0	13	21	20	18	0	39	6	0	0	0	0	0	84	0	8	8	10	4	0	0	0	0	0	0	4
Sphingobacteriaceae	8	8	0	9	19	0	0	17	11	0	6	23	7	0	22	0	9	0	0	9	0	0	20	12	14	0	0	36	32	0
Lineage_IV	0	0	0	0	0	0	72	14	6	26	5	0	18	25	39	9	0	17	0	0	0	0	0	0	6	4	7	6	0	6
C1-B045	0	6	0	15	5	4	14	8	5	0	3	10	21	12	34	25	30	14	0	0	0	5	0	0	13	8	7	11	7	3
Ellin517	4	11	10	17	10	13	0	9	0	0	10	0	0	4	28	19	14	21	0	23	5	0	0	0	0	18	16	10	16	0
Roseisolibacter	23	15	14	8	0	8	8	14	6	0	6	27	0	0	15	0	0	0	29	13	0	16	0	0	13	21	4	10	7	0
Rhizobacter	33	25	15	20	0	0	0	0	0	0	0	62	6	16	0	9	18	12	0	0	0	0	0	0	0	13	9	8	10	0
Clade_Ia	0	25	0	0	0	0	0	0	61	0	0	0	72	0	9	47	0	0	0	0	9	0	11	0	0	21	0	0	0	0
Aminobacter	0	0	0	0	0	0	0	0	0	12	0	0	0	15	0	0	14	0	26	31	32	0	48	25	0	0	24	26	0	0
Spirosoma	22	21	13	7	11	9	9	0	8	19	12	9	0	7	0	5	4	0	14	0	10	6	12	32	0	0	2	8	0	7
Cellulomonas	17	0	0	0	10	18	0	0	0	0	0	0	12	0	0	0	0	0	0	0	24	0	0	99	0	52	0	0	0	14
Candidatus_Ovatusbacter	0	0	0	0	0	0	11	9	13	0	0	0	33	26	7	17	34	30	0	22	14	14	4	6	0	0	0	0	5	0
Sporichthya	6	0	0	0	0	0	14	0	0	0	0	15	7	8	0	0	0	0	20	16	15	27	35	28	9	18	0	7	0	20
Sphingoaurantiacus	8	0	0	0	0	0	0	27	4	38	14	23	0	5	0	26	26	14	0	0	0	0	6	0	30	0	10	12	0	0
Acinetobacter	25	11	10	0	27	54	0	12	0	10	0	5	0	5	0	6	7	0	21	0	19	7	0	0	7	0	3	11	0	0
B1-7BS	8	0	0	0	0	0	20	15	0	0	0	0	19	19	11	14	17	11	0	0	16	7	31	0	0	51	0	0	0	0
TM7	12	12	0	18	10	13	9	0	0	14	14	0	0	0	0	0	0	0	0	0	13	11	18	0	21	14	26	17	0	15
FFCH9454	0	0	0	0	0	0	0	25	5	6	8	0	0	15	0	18	0	9	13	7	0	0	8	0	15	22	13	20	35	11
Leptothrix	0	25	20	16	20	0	0	0	0	0	0	0	19	53	0	0	23	0	0	18	0	0	0	18	0	0	14	0	0	0
Schlegelella	0	0	0	0	0	15	0	0	15	0	0	0	0	0	0	0	0	0	0	0	0	0	0	14	0	180	0	0	0	0
Inquilinus	0	8	0	6	0	0	0	6	10	0	18	27	7	8	6	23	7	6	11	5	10	23	0	9	0	10	0	13	7	0
Chryseobacterium	7	6	5	9	11	8	5	6	0	0	16	0	17	28	0	26	8	0	14	8	0	0	3	0	0	11	4	10	11	6
Methylibium	0	0	0	0	0	0	0	0	0	0	0	0	32	24	20	0	0	31	0	0	0	0	0	15	0	28	30	0	35	0
Lachnospiraceae_NK4A136_group	0	10	13	0	10	30	0	0	0	14	0	36	0	28	0	0	0	0	13	3	11	15	11	12	0	8	0	0	0	0
Leifsonia	0	0	14	13	0	0	17	0	0	0	0	13	0	0	18	0	0	0	0	0	21	0	17	27	0	12	25	35	0	0
Faecalibacterium	0	0	5	0	0	0	0	47	13	16	17	0	27	0	11	0	0	0	4	0	0	7	0	15	9	24	0	0	0	17
Micavibrio	0	0	0	7	3	0	6	17	17	16	15	14	0	0	4	0	0	0	0	14	13	10	10	16	7	11	8	7	5	11
Neisseria	0	0	12	0	12	17	0	10	0	0	0	5	15	18	18	0	18	8	8	10	0	9	7	15	0	0	16	12	0	0
Roseomonas	10	13	7	12	10	0	14	6	14	13	10	10	4	6	0	0	10	0	0	0	0	19	5	16	5	10	0	8	0	0
Edaphobacter	7	19	0	26	0	0	0	0	0	7	0	0	0	6	13	6	0	0	0	0	0	0	10	0	73	8	0	8	18	0
Thermobispora	0	0	0	0	12	0	0	18	0	0	0	0	0	0	0	0	0	0	22	28	17	21	9	26	16	8	0	9	0	10
Clostridium_sensu_stricto_1	0	5	21	0	5	5	0	0	5	0	0	15	0	8	0	4	58	10	9	0	0	0	0	0	22	0	0	0	0	24
Desulfotomaculum	0	8	0	0	8	11	7	14	12	0	7	18	0	0	30	24	13	37	0	0	0	0	0	0	0	0	0	0	0	0
Cetobacterium	0	0	0	0	0	7	0	0	0	7	0	27	0	30	39	0	0	0	0	0	0	0	0	17	35	0	0	0	6	18
Lysobacter	0	0	0	0	0	0	0	0	0	0	0	0	40	143	0	0	0	0	0	0	0	0	0	0	0	0	0	0	0	0
Filimonas	0	13	0	7	0	12	13	10	11	0	0	7	0	0	0	0	0	0	12	5	0	12	7	7	19	0	26	10	0	9
Filomicrobium	8	0	0	0	7	0	0	0	5	0	0	22	21	6	0	0	0	0	0	0	14	24	0	25	0	25	0	10	0	10
UCG-010	8	7	0	9	19	15	0	0	0	0	0	0	9	41	7	35	8	13	0	0	0	5	0	0	0	0	0	0	0	0
Pseudoxanthomonas	0	16	5	0	10	0	0	0	69	0	0	0	0	50	0	0	0	0	0	7	0	0	10	0	0	7	0	0	0	0
Vulgatibacter	0	24	16	14	0	0	4	0	4	8	0	0	0	0	0	0	0	0	0	18	7	0	12	6	16	17	10	9	8	0
Arsenicibacter	6	0	22	16	13	17	13	8	4	15	4	14	0	0	0	4	12	11	0	0	0	0	0	0	0	0	3	4	4	0
Streptococcus	7	7	0	0	5	16	14	16	0	26	8	0	5	0	0	0	12	4	0	0	12	17	0	8	12	0	0	0	0	0
Fusobacterium	8	0	0	0	0	10	0	13	0	16	8	18	8	10	0	7	0	0	0	0	8	13	0	6	0	0	12	10	0	17
RS25G	5	0	0	5	5	0	9	16	12	0	0	13	0	6	7	10	6	10	13	12	5	0	0	0	0	0	0	17	11	0
Promicromonospora	0	0	0	0	0	0	0	0	0	0	0	0	0	161	0	0	0	0	0	0	0	0	0	0	0	0	0	0	0	0
Castellaniella	0	0	0	5	0	36	0	0	0	0	31	6	0	0	0	0	0	0	12	0	7	0	4	11	18	0	29	0	0	0
BSV40	23	18	41	20	33	17	0	0	0	0	0	0	0	0	0	5	0	0	0	0	0	0	0	0	0	0	0	0	0	0
Brevibacillus	43	6	10	6	44	7	0	0	0	0	0	11	0	0	0	0	0	5	0	0	13	0	0	0	4	0	0	7	0	0
Psychrobacter	0	0	23	0	0	0	0	0	0	0	0	0	0	0	0	0	74	0	6	0	0	0	0	0	52	0	0	0	0	0
Pediococcus	0	0	0	0	0	0	0	0	0	0	0	0	0	148	0	0	0	0	0	0	0	0	0	0	0	0	0	0	0	0
Marmoricola	0	0	0	0	0	0	0	0	0	0	0	0	0	37	10	0	0	0	0	20	28	36	0	0	0	16	0	0	0	0
Oxobacter	25	0	10	17	19	15	0	0	0	0	0	0	0	16	24	18	0	0	0	0	0	0	0	0	0	3	0	0	0	0
Alistipes	19	0	0	7	0	0	5	6	5	19	12	23	0	6	0	0	3	0	4	0	0	0	8	0	0	19	0	0	5	6
OPB41	23	12	15	32	17	26	0	0	2	0	0	12	0	0	0	0	0	0	0	0	0	0	0	0	7	0	0	0	0	0
JCM_18997	14	14	0	0	0	7	0	0	14	0	10	0	0	9	13	0	0	0	16	0	0	11	0	0	0	20	0	16	0	0
Nubsella	7	0	0	0	9	0	0	6	0	15	0	0	11	0	11	0	9	0	0	0	21	0	0	0	7	9	0	20	15	0
Mizugakiibacter	14	14	0	9	0	19	0	0	0	0	0	0	0	0	0	0	0	0	0	0	9	21	18	24	0	4	0	0	7	0
Alloprevotella	0	0	4	0	2	34	6	7	8	0	2	0	0	7	3	3	0	0	0	0	0	16	0	0	0	17	12	0	8	4
Parabacteroides	0	0	8	0	0	33	0	5	4	8	5	0	0	6	0	6	19	0	0	0	0	11	0	16	11	0	0	0	0	0
BIyi10	8	0	5	5	12	12	6	5	7	0	0	6	0	0	5	14	0	11	0	0	0	0	9	0	7	0	0	15	0	0
Vermiphilaceae	3	8	0	3	0	0	0	0	8	0	0	9	0	0	0	0	0	0	0	0	3	0	0	0	0	0	58	17	9	9
Sedimentibacter	19	8	18	10	0	0	0	0	0	0	0	0	6	0	0	62	0	3	0	0	0	0	0	0	0	0	0	0	0	0
MM2	0	0	0	0	0	0	0	0	6	0	13	11	7	34	0	19	12	0	0	0	0	0	0	0	0	8	0	9	7	0
Candidatus_Koribacter	14	16	24	28	19	16	0	0	0	0	0	0	0	0	0	0	0	0	0	0	0	0	0	6	0	0	0	0	0	0
Pandoraea	7	0	8	0	6	0	8	0	0	14	11	0	9	0	0	0	0	0	5	13	0	0	0	0	0	14	0	23	0	0
Nordella	0	0	0	0	0	0	7	0	0	0	0	0	0	18	0	20	17	21	8	0	8	0	0	0	0	0	8	0	8	0
Anaerosporobacter	0	0	0	0	0	115	0	0	0	0	0	0	0	0	0	0	0	0	0	0	0	0	0	0	0	0	0	0	0	0
Limnochordaceae	14	14	0	7	11	0	0	0	0	3	0	11	0	0	0	5	3	0	7	9	7	0	0	6	0	12	0	0	6	0
Adhaeribacter	0	0	0	0	0	0	0	0	0	0	0	0	0	108	0	0	0	0	0	0	0	0	0	0	6	0	0	0	0	0
A0839	4	0	2	0	0	0	6	7	0	6	6	0	6	6	7	13	5	10	0	0	0	0	0	0	33	0	0	0	0	0
Chelatococcus	0	8	0	0	0	0	0	0	0	0	0	0	0	0	0	0	0	0	0	0	0	0	0	7	0	87	0	8	0	0
Enterococcus	0	0	20	0	0	0	0	0	15	0	0	0	0	22	0	0	21	0	0	0	0	0	0	0	30	0	0	0	0	0
Ochrobactrum	9	0	0	0	0	0	0	18	0	22	0	0	0	0	0	0	0	0	0	0	11	15	0	16	0	0	0	0	9	0
Gaiella	0	0	0	0	0	0	0	0	0	2	0	0	19	43	0	3	0	0	0	0	0	0	0	8	9	0	0	0	0	15
Pelosinus	19	15	14	20	14	0	0	0	0	0	0	0	0	4	0	5	7	0	0	0	0	0	0	0	0	0	0	0	0	0
JTB23	8	10	0	0	5	0	5	0	4	9	0	8	0	6	0	0	0	0	0	9	6	10	8	0	4	0	0	3	3	0
Salinispora	3	8	0	6	0	12	0	8	0	0	0	0	0	0	0	0	5	0	8	8	8	0	0	0	0	18	0	7	6	0
Tumebacillus	3	5	5	18	0	0	0	16	0	0	20	8	0	0	0	0	7	10	0	0	0	0	0	0	0	0	0	0	0	0
Candidatus_Endoecteinascidia	0	0	0	0	0	0	0	7	0	6	4	0	5	8	3	0	8	0	5	8	0	0	0	12	4	0	0	8	5	6
Methylobacterium-Methylorubrum	0	15	0	0	0	0	0	0	0	0	0	45	0	22	0	0	0	0	0	0	0	0	0	0	0	4	0	0	0	0
Collinsella	0	0	0	3	0	3	0	0	0	0	0	0	0	0	0	0	26	49	0	0	0	5	0	0	0	0	0	0	0	0
Porphyromonas	3	0	0	0	0	0	0	9	5	0	4	0	5	4	7	0	11	0	3	0	6	0	0	5	8	0	0	3	0	12
Candidatus_Berkiella	11	0	0	0	0	0	0	0	0	0	0	0	0	16	0	18	10	10	2	0	0	0	0	3	7	0	0	3	5	0
Geobacillus	13	3	3	0	0	0	9	0	6	14	0	11	0	0	0	0	0	0	0	0	9	4	0	0	0	6	0	0	6	0
Hafnia-Obesumbacterium	0	0	17	0	0	0	0	0	0	0	0	0	0	0	0	0	35	0	0	0	0	0	0	0	32	0	0	0	0	0
Ammoniphilus	0	0	0	0	0	0	0	19	0	7	0	0	9	5	9	0	0	0	0	0	11	11	0	0	0	0	7	3	0	0
Brockia	0	6	5	0	0	0	0	13	3	0	0	33	0	0	0	0	0	0	0	6	0	12	3	0	0	0	0	0	0	0
UBA12409	0	0	0	0	0	0	0	0	0	7	4	6	0	0	0	0	0	0	0	3	14	6	7	6	6	2	5	15	0	0
Lachnoclostridium	0	0	0	0	0	0	0	7	0	0	7	65	0	0	0	0	0	0	0	0	0	0	0	0	0	0	0	0	0	0
Caldalkalibacillus	10	5	4	0	4	0	0	0	0	0	0	0	4	0	3	0	0	0	0	0	17	12	0	9	6	4	0	0	0	0
Nitrosomonas	0	17	8	5	8	7	10	0	0	0	0	0	0	0	0	5	0	0	0	6	0	0	0	12	0	0	0	0	0	0
Actinoplanes	0	0	0	0	0	0	0	10	0	0	0	57	0	0	0	0	0	0	0	11	0	0	0	0	0	0	0	0	0	0
Limnobacter	0	5	0	14	0	0	0	0	0	0	0	0	0	0	0	0	6	0	0	8	10	0	0	0	0	0	0	35	0	0
Ancylobacter	0	0	0	0	0	0	6	4	0	0	0	16	0	0	18	0	0	0	0	0	0	0	0	10	11	0	0	12	0	0
[Ruminococcus]_gnavus_group	0	0	0	0	0	0	0	0	0	0	12	0	0	0	0	38	0	0	0	0	13	13	0	0	0	0	0	0	0	0
Hamadaea	0	0	15	0	0	0	0	0	0	0	0	0	0	0	0	0	0	0	0	0	10	0	0	0	0	11	39	0	0	0
Fimbriimonadaceae	0	0	0	5	5	4	0	0	0	0	4	4	0	0	0	0	0	0	10	15	0	0	0	5	15	0	4	0	3	0
CM1G08	0	0	0	0	0	0	8	0	0	11	0	0	0	24	0	0	0	0	0	0	7	15	0	8	0	0	0	0	0	0
Desulfovibrio	0	39	0	0	27	0	0	0	0	7	0	0	0	0	0	0	0	0	0	0	0	0	0	0	0	0	0	0	0	0
Bifidobacterium	0	7	0	0	0	0	0	4	16	0	0	0	0	0	0	10	10	12	5	0	0	0	0	0	0	8	0	0	0	0
C0119	0	0	0	0	0	4	4	0	0	0	0	24	0	0	0	0	0	9	0	10	6	0	0	0	0	0	0	0	8	5
Clostridia_vadinBB60_group	3	0	0	0	0	6	0	0	8	7	0	0	0	0	0	0	0	0	0	0	6	35	0	0	0	5	0	0	0	0
Jatrophihabitans	0	0	0	0	0	0	0	0	0	0	0	22	14	4	0	0	0	0	13	0	0	16	0	0	0	0	0	0	0	0
Candidatus_Nucleicultrix	0	0	0	0	0	0	0	0	0	0	0	0	0	0	8	0	0	0	0	0	0	4	0	0	12	10	0	0	0	34
Lacunisphaera	0	0	0	6	0	2	0	6	7	0	5	0	0	0	0	0	0	6	7	18	0	0	0	0	0	0	8	3	0	0
Prevotellaceae_NK3B31_group	6	4	3	4	8	9	0	0	0	0	0	0	0	0	0	0	0	0	4	5	10	6	0	9	0	0	0	0	0	0
Staphylococcus	0	0	0	0	0	0	0	0	0	0	0	0	0	0	0	7	30	0	0	0	0	0	0	0	30	0	0	0	0	0
Nonomuraea	7	23	0	0	0	0	0	9	0	0	0	0	0	27	0	0	0	0	0	0	0	0	0	0	0	0	0	0	0	0
Neorhizobium	0	0	0	0	0	0	0	0	0	0	0	0	0	0	0	0	0	0	5	0	0	0	19	0	0	0	41	0	0	0
Thermobacillus	0	0	0	2	0	0	0	0	0	0	0	0	0	0	0	0	0	0	0	6	0	11	0	0	0	37	0	0	7	2
Lysinibacillus	15	14	0	10	13	4	0	0	0	0	0	0	0	0	0	0	0	0	0	0	0	0	0	0	9	0	0	0	0	0
Ureibacillus	0	0	0	0	0	0	0	0	2	8	8	0	0	4	0	0	0	0	0	5	17	9	0	0	0	10	0	0	0	0
Paraclostridium	0	13	11	0	0	13	0	0	0	0	0	0	0	0	0	0	0	0	0	0	0	0	0	15	0	0	0	0	0	10
Clostridium_sensu_stricto_9	0	0	0	11	0	0	0	0	0	0	0	0	0	0	0	36	14	0	0	0	0	0	0	0	0	0	0	0	0	0
[Eubacterium]_coprostanoligenes_group	6	0	0	2	10	3	0	0	0	0	0	0	0	3	0	16	0	11	0	0	9	0	0	0	0	0	0	0	0	0
MB-A2-108	0	0	0	0	0	0	0	0	0	0	0	0	0	48	0	0	0	0	0	0	0	0	0	0	0	12	0	0	0	0
Pigmentiphaga	0	12	0	0	0	0	0	0	0	0	0	0	0	0	0	0	0	0	0	0	0	0	0	0	0	47	0	0	0	0
Magnetospirillaceae	0	23	0	6	5	15	0	0	0	0	0	0	0	0	10	0	0	0	0	0	0	0	0	0	0	0	0	0	0	0
Kosakonia	0	0	0	0	58	0	0	0	0	0	0	0	0	0	0	0	0	0	0	0	0	0	0	0	0	0	0	0	0	0
Opitutus	0	0	0	0	0	0	0	0	6	0	11	0	0	0	0	17	0	0	14	0	0	0	0	0	0	0	4	0	5	0
Ralstonia	0	0	4	0	0	0	0	0	0	0	0	12	0	0	3	0	10	0	0	0	0	6	7	0	7	0	0	8	0	0
[Eubacterium]_xylanophilum_group	0	9	0	0	9	8	0	0	0	0	0	0	0	0	0	0	0	0	0	0	0	0	9	0	22	0	0	0	0	0
Knoellia	0	0	0	0	0	0	0	0	0	0	0	0	0	56	0	0	0	0	0	0	0	0	0	0	0	0	0	0	0	0
Zoogloea	0	16	17	7	4	10	0	0	0	0	0	0	0	0	0	0	0	0	0	0	0	0	0	0	0	0	0	0	0	0
WCHB1-32	0	14	9	19	5	6	0	0	0	0	0	0	0	0	0	0	0	0	0	0	0	0	0	0	0	0	0	0	0	0
Blautia	0	9	0	0	0	0	0	0	0	0	0	0	0	11	0	11	0	0	0	0	8	9	4	0	0	0	0	0	0	0
Nocardia	0	0	0	0	0	0	10	0	0	0	25	0	0	0	0	0	17	0	0	0	0	0	0	0	0	0	0	0	0	0
Parasutterella	0	0	0	0	0	0	0	6	19	0	0	20	0	0	0	0	0	0	0	0	0	0	2	0	0	0	0	0	0	4
Planifilum	0	0	11	0	0	0	0	0	0	9	0	0	0	0	9	0	0	0	0	0	0	0	7	7	0	0	0	7	0	0
Clostridium_sensu_stricto_13	7	3	20	20	0	0	0	0	0	0	0	0	0	0	0	0	0	0	0	0	0	0	0	0	0	0	0	0	0	0
Geodermatophilus	7	0	0	0	0	0	0	10	0	0	9	11	0	0	0	0	0	0	0	0	0	0	0	8	5	0	0	0	0	0
Chelativorans	9	0	0	0	0	0	0	0	0	0	0	0	0	0	0	0	0	0	0	8	8	6	0	0	0	18	0	0	0	0
BBMC-4	0	8	5	6	20	0	0	0	0	0	0	0	3	0	0	0	0	0	0	0	0	0	0	0	0	0	0	7	0	0
DSSF69	0	6	0	0	0	11	0	0	12	0	5	0	0	0	0	0	0	0	0	0	0	0	0	0	0	2	0	12	0	0
Incertae_Sedis	0	0	7	5	0	10	0	0	0	0	3	5	0	0	0	7	0	0	0	0	0	0	0	0	0	0	0	0	10	0
Actinocatenispora	0	9	0	0	0	0	0	0	0	0	0	0	0	0	0	0	0	0	0	0	20	9	0	0	0	5	0	0	0	4
Longimicrobium	0	12	9	3	16	6	0	0	0	0	0	0	0	0	0	0	0	0	0	0	0	0	0	0	0	0	0	0	0	0
Desulfurispora	6	0	0	4	0	0	0	0	0	0	0	0	5	14	0	9	7	0	0	0	0	0	0	0	0	0	0	0	0	0
Nitrospira	0	0	0	0	0	0	0	0	0	0	0	0	0	18	0	0	0	0	0	0	0	0	0	0	0	27	0	0	0	0
Thermoclostridium	0	0	0	0	0	0	0	8	0	0	0	10	0	0	10	0	0	0	7	0	0	0	0	0	0	0	5	0	5	0
Helicobacter	0	0	0	0	0	24	0	5	0	0	4	0	0	0	0	0	0	0	0	0	0	3	0	0	0	0	0	0	0	9
Ohtaekwangia	0	0	0	0	0	0	0	0	0	0	0	0	32	12	0	0	0	0	0	0	0	0	0	0	0	0	0	0	0	0
UCG-002	0	0	0	0	0	0	0	3	11	0	0	0	0	0	0	0	12	0	0	0	9	0	0	0	0	0	0	0	0	7
Caldicoprobacter	10	0	0	0	0	0	0	0	0	0	4	12	0	0	0	0	0	0	0	0	3	2	0	0	0	0	0	3	8	0
PLTA13	0	0	0	0	0	0	0	0	0	0	0	0	0	42	0	0	0	0	0	0	0	0	0	0	0	0	0	0	0	0
Ilumatobacteraceae	0	0	0	0	0	0	0	0	0	0	0	0	0	41	0	0	0	0	0	0	0	0	0	0	0	0	0	0	0	0
Calditerricola	0	0	0	0	0	0	0	0	0	0	0	0	0	0	0	0	0	0	0	0	0	17	0	0	6	17	0	0	0	0
NB1-j	6	0	0	0	0	3	0	0	0	0	0	5	0	0	0	0	0	3	10	5	0	0	0	0	0	8	0	0	0	0
D8A-2	0	0	6	0	7	5	0	0	0	2	0	0	0	0	0	0	8	0	0	0	2	0	0	5	0	0	0	0	4	0
Paucimonas	0	0	0	17	15	0	7	0	0	0	0	0	0	0	0	0	0	0	0	0	0	0	0	0	0	0	0	0	0	0
Subgroup_5	0	0	0	0	0	0	0	0	0	0	0	0	0	39	0	0	0	0	0	0	0	0	0	0	0	0	0	0	0	0
Oscillibacter	0	0	14	0	7	10	0	0	0	0	7	0	0	0	0	0	0	0	0	0	0	0	0	0	0	0	0	0	0	0
Subgroup_22	0	0	0	0	0	0	0	0	0	0	0	0	0	38	0	0	0	0	0	0	0	0	0	0	0	0	0	0	0	0
Agromyces	0	0	0	0	0	0	0	0	0	0	0	0	0	38	0	0	0	0	0	0	0	0	0	0	0	0	0	0	0	0
Glycomyces	0	0	0	0	0	0	0	0	0	0	0	0	0	38	0	0	0	0	0	0	0	0	0	0	0	0	0	0	0	0
RCP2-54	0	0	0	0	0	0	0	0	0	0	0	0	0	0	0	0	0	0	10	10	0	0	9	8	0	0	0	0	0	0
MBNT15	3	0	0	0	0	12	0	0	0	0	0	0	0	0	0	0	0	0	0	4	6	12	0	0	0	0	0	0	0	0
SRB2	7	0	0	0	0	30	0	0	0	0	0	0	0	0	0	0	0	0	0	0	0	0	0	0	0	0	0	0	0	0
Pantoea	0	0	0	0	0	0	0	0	0	0	0	0	0	0	0	0	0	0	0	0	0	0	15	0	0	0	0	0	22	0
Hydrocarboniphaga	0	0	0	0	6	0	0	0	0	0	0	0	0	0	0	0	0	0	0	0	0	0	0	0	0	0	0	0	22	8
Actinomyces	4	9	0	0	0	0	0	0	0	0	0	0	22	0	0	0	0	0	0	0	0	0	0	0	0	0	0	0	0	0
Raoultella	0	0	0	0	0	0	0	0	0	0	0	0	0	0	0	0	0	0	0	0	0	0	0	0	34	0	0	0	0	0
SM1A07	7	2	0	0	0	0	0	4	0	4	0	5	0	3	0	0	9	0	0	0	0	0	0	0	0	0	0	0	0	0
Pontibacter	0	0	0	0	0	0	0	0	0	0	0	0	0	33	0	0	0	0	0	0	0	0	0	0	0	0	0	0	0	0
Phyllobacterium	0	0	0	0	0	0	0	0	0	0	0	0	0	33	0	0	0	0	0	0	0	0	0	0	0	0	0	0	0	0
Odoribacter	0	0	0	4	0	0	0	0	0	0	0	4	0	0	0	0	16	0	0	5	3	0	0	0	0	0	0	0	0	0
Roseburia	0	0	0	0	0	0	0	0	0	0	0	0	0	0	0	0	0	0	0	0	0	0	12	0	0	19	0	0	0	0
EPR3968-O8a-Bc78	0	0	0	0	0	0	0	0	0	0	0	12	0	0	0	0	0	0	6	0	0	5	8	0	0	0	0	0	0	0
Subgroup_10	0	0	0	0	0	0	0	0	0	0	0	0	0	31	0	0	0	0	0	0	0	0	0	0	0	0	0	0	0	0
Chryseolinea	0	0	0	5	0	0	0	0	0	0	0	0	0	10	0	0	0	0	0	0	0	0	5	10	0	0	0	0	0	0
Archangium	30	0	0	0	0	0	0	0	0	0	0	0	0	0	0	0	0	0	0	0	0	0	0	0	0	0	0	0	0	0
Intestinimonas	0	0	0	0	0	0	0	0	0	0	0	29	0	0	0	0	0	0	0	0	0	0	0	0	0	0	0	0	0	0
Clostridium_sensu_stricto_8	0	14	0	6	0	0	0	0	0	0	0	0	0	0	0	0	0	0	0	0	0	0	9	0	0	0	0	0	0	0
Papillibacter	0	0	0	0	0	0	0	0	0	0	0	0	0	0	29	0	0	0	0	0	0	0	0	0	0	0	0	0	0	0
Subgroup_11	0	0	0	0	0	0	0	0	0	0	0	0	0	29	0	0	0	0	0	0	0	0	0	0	0	0	0	0	0	0
Lachnospira	0	0	0	0	0	0	0	14	6	0	0	5	0	0	0	0	0	0	0	0	0	0	0	0	0	0	0	0	0	3
Stella	0	0	0	0	0	0	0	5	0	0	0	0	0	0	4	0	0	0	4	0	0	0	8	0	0	0	0	0	7	0
UCG-003	0	0	0	0	0	0	0	0	0	0	0	28	0	0	0	0	0	0	0	0	0	0	0	0	0	0	0	0	0	0
Rikenellaceae_RC9_gut_group	3	0	0	0	0	3	0	0	0	0	5	0	0	0	0	5	0	0	0	0	0	3	0	0	0	9	0	0	0	0
Williamsia	0	0	0	0	0	0	0	0	0	0	0	0	21	0	0	0	0	0	0	0	0	0	0	0	0	0	0	6	0	0
Fimbriimonas	0	0	3	2	0	0	7	0	0	6	6	0	0	0	0	0	0	0	0	0	0	0	0	0	0	0	0	0	3	0
Occallatibacter	0	0	0	0	0	0	0	0	0	0	16	0	4	7	0	0	0	0	0	0	0	0	0	0	0	0	0	0	0	0
D05-2	0	0	0	0	0	0	4	0	0	10	0	0	0	0	13	0	0	0	0	0	0	0	0	0	0	0	0	0	0	0
Desulfovirga	0	0	8	9	0	9	0	0	0	0	0	0	0	0	0	0	0	0	0	0	0	0	0	0	0	0	0	0	0	0
Candidimonas	0	0	0	0	0	0	0	0	0	0	0	0	11	0	0	0	0	0	0	0	0	0	0	0	0	0	0	14	0	0
Nibribacter	0	0	0	0	0	0	0	0	0	0	0	0	0	0	0	0	0	0	0	0	0	0	25	0	0	0	0	0	0	0
Frankiales	12	0	0	0	0	0	0	0	0	0	0	0	0	0	0	0	0	0	0	0	0	4	0	0	0	0	9	0	0	0
0319-7L14	0	0	0	0	0	0	0	0	0	0	0	0	0	19	0	0	0	0	0	0	0	0	0	0	0	6	0	0	0	0
Paeniclostridium	0	0	0	0	0	0	0	0	0	0	0	0	0	0	0	0	0	0	8	0	0	0	0	0	17	0	0	0	0	0
bac2nit3	3	0	0	0	0	6	0	5	0	0	0	4	0	0	0	0	0	0	0	0	6	0	0	0	0	0	0	0	0	0
Turicibacter	0	0	0	0	0	0	0	0	24	0	0	0	0	0	0	0	0	0	0	0	0	0	0	0	0	0	0	0	0	0
Treponema	0	11	0	0	0	0	0	0	0	0	0	0	0	0	0	0	0	0	0	3	0	0	0	0	0	0	0	0	0	10
Candidatus_Jidaibacter	0	0	0	0	0	0	4	0	4	0	5	9	0	0	0	0	2	0	0	0	0	0	0	0	0	0	0	0	0	0
Plesiomonas	0	0	0	0	0	0	0	0	0	0	0	0	0	24	0	0	0	0	0	0	0	0	0	0	0	0	0	0	0	0
Dethiobacter	2	0	0	0	0	0	0	0	0	0	0	4	0	0	0	0	0	0	3	0	0	0	4	0	11	0	0	0	0	0
Domibacillus	0	0	0	0	0	0	0	0	0	0	0	0	0	24	0	0	0	0	0	0	0	0	0	0	0	0	0	0	0	0
Candidatus_Kaiserbacteria	0	0	0	0	0	0	6	3	7	0	7	0	0	0	0	0	0	0	0	0	0	0	0	0	0	0	0	0	0	0
Proteus	0	0	0	0	0	0	0	0	0	22	0	0	0	0	0	0	0	0	0	0	0	0	0	0	0	0	0	0	0	0
Sphaerisporangium	0	0	0	0	0	0	0	0	0	0	0	3	0	0	0	0	0	0	0	6	0	0	0	0	0	13	0	0	0	0
Ammoniibacillus	0	0	5	0	0	0	0	0	0	0	0	5	0	8	0	0	0	0	0	0	0	0	3	0	0	0	0	0	0	0
Entotheonellaceae	0	0	0	0	0	0	0	0	0	0	0	0	0	20	0	0	0	0	0	0	0	0	0	0	0	0	0	0	0	0
Kroppenstedtia	0	0	0	0	0	0	0	0	0	0	0	0	0	0	0	0	0	0	0	0	0	20	0	0	0	0	0	0	0	0
Amnipila	0	12	8	0	0	0	0	0	0	0	0	0	0	0	0	0	0	0	0	0	0	0	0	0	0	0	0	0	0	0
Longispora	4	0	0	0	0	0	0	0	0	0	0	0	0	0	0	0	0	0	0	0	7	9	0	0	0	0	0	0	0	0
Piscinibacter	0	0	0	0	0	0	0	0	0	0	0	0	0	20	0	0	0	0	0	0	0	0	0	0	0	0	0	0	0	0
KD3-93	0	0	0	0	0	0	0	0	0	3	0	0	0	3	0	0	10	0	0	0	0	0	0	4	0	0	0	0	0	0
Actimicrobium	0	0	0	0	0	0	0	0	0	0	0	0	0	20	0	0	0	0	0	0	0	0	0	0	0	0	0	0	0	0
Ensifer	0	0	0	0	0	0	0	0	0	0	0	0	0	20	0	0	0	0	0	0	0	0	0	0	0	0	0	0	0	0
Polaromonas	0	0	0	0	0	0	0	0	0	0	0	0	0	20	0	0	0	0	0	0	0	0	0	0	0	0	0	0	0	0
Methylocaldum	0	0	0	0	0	6	0	0	0	0	0	0	0	4	0	0	0	0	4	0	0	0	6	0	0	0	0	0	0	0
FFCH7168	0	0	0	0	0	0	0	0	7	0	0	0	0	0	0	0	0	0	0	0	0	0	0	0	6	6	0	0	0	0
Olivibacter	0	0	0	0	0	0	0	0	0	0	0	0	0	0	0	0	19	0	0	0	0	0	0	0	0	0	0	0	0	0
Thermostaphylospora	0	0	0	0	0	0	0	0	0	0	0	19	0	0	0	0	0	0	0	0	0	0	0	0	0	0	0	0	0	0
Caedibacter	0	0	0	0	0	0	0	0	0	0	0	0	0	0	3	0	10	0	0	0	0	0	0	0	6	0	0	0	0	0
Sulfurovum	0	9	0	0	0	0	0	0	0	0	0	0	0	0	0	0	0	5	0	0	0	0	5	0	0	0	0	0	0	0
Chthoniobacter	0	0	0	0	0	0	0	0	0	0	0	0	0	0	0	5	0	14	0	0	0	0	0	0	0	0	0	0	0	0
Kribbella	0	0	0	0	0	0	0	0	0	0	0	0	0	13	0	0	0	0	0	0	0	0	0	0	6	0	0	0	0	0
Paracoccus	0	0	0	0	0	0	0	0	0	0	0	0	0	18	0	0	0	0	0	0	0	0	0	0	0	0	0	0	0	0
alphaI_cluster	0	0	0	0	0	0	0	0	0	7	0	0	0	0	0	0	0	0	0	0	0	0	0	11	0	0	0	0	0	0
Sutterella	0	0	0	0	0	0	0	0	0	0	0	0	0	0	0	0	0	0	0	0	0	18	0	0	0	0	0	0	0	0
Dubosiella	0	0	0	0	0	0	0	0	0	0	0	13	0	0	0	0	0	0	5	0	0	0	0	0	0	0	0	0	0	0
Qipengyuania	0	11	0	7	0	0	0	0	0	0	0	0	0	0	0	0	0	0	0	0	0	0	0	0	0	0	0	0	0	0
Crenotalea	0	0	0	0	0	0	0	0	0	0	0	0	0	0	0	0	0	0	0	0	0	0	18	0	0	0	0	0	0	0
Sorangium	7	0	0	0	0	0	0	0	0	0	0	0	0	0	0	0	0	0	0	0	0	11	0	0	0	0	0	0	0	0
BSV26	0	0	0	3	7	0	0	5	0	0	0	0	0	0	0	0	0	0	0	0	0	0	0	0	0	0	0	0	0	3
Acidothermus	0	0	3	0	0	0	0	0	0	0	0	0	0	0	0	0	0	0	0	0	0	14	0	0	0	0	0	0	0	0
JTB255_marine_benthic_group	0	0	0	0	0	0	0	0	0	0	0	0	0	17	0	0	0	0	0	0	0	0	0	0	0	0	0	0	0	0
[Eubacterium]_ventriosum_group	0	0	0	0	0	0	0	0	0	0	0	0	0	0	0	0	0	0	0	0	17	0	0	0	0	0	0	0	0	0
Romboutsia	11	0	0	0	0	0	0	0	0	0	6	0	0	0	0	0	0	0	0	0	0	0	0	0	0	0	0	0	0	0
Erwinia	0	0	0	0	0	0	0	0	0	0	0	0	0	0	0	0	0	0	0	0	0	0	0	0	17	0	0	0	0	0
Paucibacter	0	0	0	0	0	0	0	0	0	0	0	7	0	9	0	0	0	0	0	0	0	0	0	0	0	0	0	0	0	0
Epulopiscium	0	0	0	0	0	0	0	0	0	0	0	0	0	0	0	0	0	0	0	0	0	0	0	0	16	0	0	0	0	0
Clade_II	0	0	0	0	0	0	0	0	0	0	0	0	0	0	0	16	0	0	0	0	0	0	0	0	0	0	0	0	0	0
Starkeya	0	0	0	0	0	0	0	0	0	0	0	0	0	0	0	0	0	0	0	0	0	0	10	0	0	0	0	0	0	6
ADurb.Bin063-1	0	3	0	10	3	0	0	0	0	0	0	0	0	0	0	0	0	0	0	0	0	0	0	0	0	0	0	0	0	0
Methylocystis	15	0	0	0	0	0	0	0	0	0	0	0	0	0	0	0	0	0	0	0	0	0	0	0	0	0	0	0	0	0
Anaerostipes	0	0	0	0	0	0	0	15	0	0	0	0	0	0	0	0	0	0	0	0	0	0	0	0	0	0	0	0	0	0
PB19	0	0	5	0	0	0	0	0	0	0	0	0	0	0	0	0	0	0	0	0	0	0	0	0	5	0	0	5	0	0
Candidatus_Megaira	0	0	0	0	0	0	0	0	0	0	0	0	3	0	0	0	0	0	3	0	0	0	5	3	0	0	0	0	0	0
Lechevalieria	0	0	0	0	0	0	0	0	0	0	0	0	0	14	0	0	0	0	0	0	0	0	0	0	0	0	0	0	0	0
Lautropia	0	0	0	0	0	0	0	0	0	0	0	0	0	14	0	0	0	0	0	0	0	0	0	0	0	0	0	0	0	0
Weissella	0	0	0	0	0	0	0	0	0	0	0	0	0	14	0	0	0	0	0	0	0	0	0	0	0	0	0	0	0	0
Dialister	0	11	0	0	0	0	0	0	0	0	0	0	0	0	0	0	0	0	0	0	0	2	0	0	0	0	0	0	0	0
Methylorosula	0	0	0	0	0	0	0	0	0	0	0	8	0	0	0	0	0	0	0	0	0	5	0	0	0	0	0	0	0	0
Atopostipes	0	0	0	0	0	0	0	0	0	0	0	0	0	0	0	0	0	0	0	0	0	13	0	0	0	0	0	0	0	0
Monoglobus	0	0	0	0	7	0	0	0	0	0	0	0	0	0	0	0	0	3	0	0	0	0	0	3	0	0	0	0	0	0
Parcubacteria	9	0	0	0	0	0	0	0	0	0	0	0	0	0	0	0	0	0	0	0	0	0	0	0	0	0	0	4	0	0
Lineage_IIa	0	0	0	0	0	0	0	0	0	0	0	0	0	0	0	4	0	0	0	0	0	0	9	0	0	0	0	0	0	0
Nevskia	0	0	0	0	0	0	0	0	0	0	0	0	0	0	0	0	0	0	0	0	12	0	0	0	0	0	0	0	0	0
Sulfurifustis	0	0	0	0	0	0	0	0	0	0	0	0	0	0	0	0	0	0	0	0	0	0	0	9	0	0	0	0	0	3
Parviterribacter	0	0	0	0	0	0	0	0	0	0	0	0	0	0	0	0	0	6	0	0	0	0	0	6	0	0	0	0	0	0
Arenimonas	0	0	0	0	0	0	0	0	0	0	0	0	0	0	0	0	0	0	0	0	0	0	12	0	0	0	0	0	0	0
Gelria	0	0	0	0	0	0	0	0	0	6	0	0	0	0	0	0	0	0	0	0	0	6	0	0	0	0	0	0	0	0
Azoarcus	0	0	0	0	0	0	0	0	0	0	0	0	0	0	0	0	12	0	0	0	0	0	0	0	0	0	0	0	0	0
Clostridium_sensu_stricto_5	0	0	0	0	0	0	0	0	0	0	0	0	0	0	11	0	0	0	0	0	0	0	0	0	0	0	0	0	0	0
JG30-KF-CM45	0	0	0	0	0	0	0	0	0	0	0	0	0	0	0	0	0	0	0	0	0	0	0	5	6	0	0	0	0	0
Frisingicoccus	0	0	0	0	0	0	0	0	0	11	0	0	0	0	0	0	0	0	0	0	0	0	0	0	0	0	0	0	0	0
Patulibacter	0	0	0	0	0	0	0	0	0	0	0	0	0	0	0	0	0	0	0	4	0	7	0	0	0	0	0	0	0	0
[Eubacterium]_nodatum_group	0	0	0	0	0	2	0	0	0	0	0	0	0	0	0	0	0	0	0	0	0	0	9	0	0	0	0	0	0	0
Sandaracinus	0	0	0	0	0	0	0	0	0	0	11	0	0	0	0	0	0	0	0	0	0	0	0	0	0	0	0	0	0	0
UCG-009	0	0	0	0	0	11	0	0	0	0	0	0	0	0	0	0	0	0	0	0	0	0	0	0	0	0	0	0	0	0
[Ruminococcus]_torques_group	0	0	0	0	0	0	0	0	0	0	0	11	0	0	0	0	0	0	0	0	0	0	0	0	0	0	0	0	0	0
Mucispirillum	0	0	4	0	0	0	0	0	0	4	0	0	0	0	0	0	0	0	0	3	0	0	0	0	0	0	0	0	0	0
bacteriap25	0	0	0	0	0	0	0	0	0	0	0	0	0	11	0	0	0	0	0	0	0	0	0	0	0	0	0	0	0	0
Defluviitaleaceae_UCG-011	0	5	0	0	0	0	0	0	0	0	0	0	0	0	6	0	0	0	0	0	0	0	0	0	0	0	0	0	0	0
Capnocytophaga	0	0	0	0	0	11	0	0	0	0	0	0	0	0	0	0	0	0	0	0	0	0	0	0	0	0	0	0	0	0
Carnobacterium	0	0	0	0	0	0	0	0	0	0	0	0	0	0	0	0	11	0	0	0	0	0	0	0	0	0	0	0	0	0
Blastococcus	0	0	0	0	0	0	0	0	0	0	0	0	0	11	0	0	0	0	0	0	0	0	0	0	0	0	0	0	0	0
Subgroup_25	0	0	0	0	0	0	0	0	0	0	0	0	0	11	0	0	0	0	0	0	0	0	0	0	0	0	0	0	0	0
Succinivibrio	0	0	0	0	0	0	0	5	2	0	0	0	0	0	0	0	0	0	0	0	0	0	0	0	4	0	0	0	0	0
CENA518	0	0	0	0	0	0	0	0	0	0	0	0	0	0	0	0	0	0	0	0	0	0	0	0	0	10	0	0	0	0
[Eubacterium]_siraeum_group	0	0	0	0	0	0	0	0	0	0	0	0	0	0	0	0	0	0	0	0	10	0	0	0	0	0	0	0	0	0
Agathobacter	0	0	0	0	0	0	0	0	0	0	0	0	0	0	0	0	0	0	0	0	0	0	0	10	0	0	0	0	0	0
AKAU4049	0	0	0	0	0	0	0	0	0	0	0	0	0	10	0	0	0	0	0	0	0	0	0	0	0	0	0	0	0	0
Izemoplasmatales	0	0	10	0	0	0	0	0	0	0	0	0	0	0	0	0	0	0	0	0	0	0	0	0	0	0	0	0	0	0
Tepidimicrobium	0	0	0	0	0	0	0	0	0	0	0	0	0	0	0	0	0	2	4	4	0	0	0	0	0	0	0	0	0	0
Wolbachia	0	0	0	0	0	0	0	0	0	10	0	0	0	0	0	0	0	0	0	0	0	0	0	0	0	0	0	0	0	0
Paenarthrobacter	0	0	0	0	0	0	0	0	0	0	0	0	0	10	0	0	0	0	0	0	0	0	0	0	0	0	0	0	0	0
Elev-16S-1166	0	0	0	0	0	0	0	0	0	0	0	0	0	0	0	0	0	0	0	0	0	0	0	0	6	0	4	0	0	0
Hydrogenoanaerobacterium	0	0	9	0	0	0	0	0	0	0	0	0	0	0	0	0	0	0	0	0	0	0	0	0	0	0	0	0	0	0
Moraxella	0	0	0	0	0	0	0	0	0	9	0	0	0	0	0	0	0	0	0	0	0	0	0	0	0	0	0	0	0	0
RB41	0	0	0	0	0	0	0	0	0	0	0	0	0	9	0	0	0	0	0	0	0	0	0	0	0	0	0	0	0	0
Haloplasma	0	0	0	0	0	7	0	0	0	0	0	0	0	0	0	0	0	2	0	0	0	0	0	0	0	0	0	0	0	0
Rubrobacter	0	0	0	0	0	0	0	0	0	0	0	0	0	0	0	0	0	0	0	0	0	0	0	0	0	9	0	0	0	0
Ruminococcus	0	0	0	0	0	0	0	0	7	0	0	0	2	0	0	0	0	0	0	0	0	0	0	0	0	0	0	0	0	0
UBA6140	0	0	0	0	0	0	0	0	0	0	0	0	0	0	0	0	0	0	0	0	0	0	0	0	0	9	0	0	0	0
Hungateiclostridiaceae	0	9	0	0	0	0	0	0	0	0	0	0	0	0	0	0	0	0	0	0	0	0	0	0	0	0	0	0	0	0
Hymenobacter	0	0	5	0	0	4	0	0	0	0	0	0	0	0	0	0	0	0	0	0	0	0	0	0	0	0	0	0	0	0
Ethanoligenenaceae	0	4	0	0	0	0	0	0	0	0	0	0	0	5	0	0	0	0	0	0	0	0	0	0	0	0	0	0	0	0
Prevotellaceae_Ga6A1_group	0	0	0	0	0	0	0	0	9	0	0	0	0	0	0	0	0	0	0	0	0	0	0	0	0	0	0	0	0	0
Siphonobacter	0	0	0	0	0	0	0	0	0	9	0	0	0	0	0	0	0	0	0	0	0	0	0	0	0	0	0	0	0	0
Verticiella	0	0	0	0	0	0	0	0	0	0	0	0	0	0	0	0	0	0	0	0	0	0	0	0	0	9	0	0	0	0
[Eubacterium]_fissicatena_group	0	0	0	0	0	8	0	0	0	0	0	0	0	0	0	0	0	0	0	0	0	0	0	0	0	0	0	0	0	0
Dechloromonas	0	0	0	0	0	0	0	0	0	8	0	0	0	0	0	0	0	0	0	0	0	0	0	0	0	0	0	0	0	0
Hungateiclostridium	0	0	0	0	0	0	0	0	0	0	0	0	0	0	0	0	0	0	0	0	0	0	8	0	0	0	0	0	0	0
Thermopolyspora	0	0	0	0	0	0	0	0	0	0	0	0	0	0	0	0	0	0	0	0	0	0	8	0	0	0	0	0	0	0
Pyrinomonas	0	2	0	0	0	0	0	0	0	0	0	0	0	0	0	0	0	0	6	0	0	0	0	0	0	0	0	0	0	0
Segetibacter	0	0	0	3	0	0	0	0	0	0	1	0	0	0	0	0	0	0	0	0	0	0	0	4	0	0	0	0	0	0
Prevotellaceae_UCG-003	0	0	0	0	0	0	0	0	3	0	5	0	0	0	0	0	0	0	0	0	0	0	0	0	0	0	0	0	0	0
Gordonia	0	0	0	0	0	0	0	0	0	0	0	0	0	0	0	0	0	0	0	0	0	0	0	0	0	0	0	0	8	0
Actinocorallia	0	0	0	0	0	0	0	0	0	0	0	0	0	8	0	0	0	0	0	0	0	0	0	0	0	0	0	0	0	0
Chromohalobacter	0	0	0	0	0	0	0	0	0	0	8	0	0	0	0	0	0	0	0	0	0	0	0	0	0	0	0	0	0	0
Granulicatella	0	8	0	0	0	0	0	0	0	0	0	0	0	0	0	0	0	0	0	0	0	0	0	0	0	0	0	0	0	0
UCG-005	0	0	0	0	0	0	0	0	0	0	0	0	0	0	0	0	0	0	3	0	5	0	0	0	0	0	0	0	0	0
Corynebacterium	0	5	0	0	0	0	0	0	0	0	3	0	0	0	0	0	0	0	0	0	0	0	0	0	0	0	0	0	0	0
Lachnospiraceae_UCG-001	0	0	0	0	0	0	0	0	0	0	7	0	0	0	0	0	0	0	0	0	0	0	0	0	0	0	0	0	0	0
Larkinella	0	0	0	0	0	0	0	0	0	0	0	0	7	0	0	0	0	0	0	0	0	0	0	0	0	0	0	0	0	0
Actinophytocola	0	0	0	0	0	0	0	0	0	0	0	0	0	0	0	0	0	0	0	0	0	0	0	0	0	7	0	0	0	0
Paraprevotella	0	0	0	0	0	0	0	0	0	0	0	4	0	0	0	0	0	0	0	0	0	0	0	0	0	3	0	0	0	0
Granulicella	0	0	3	0	0	0	0	0	0	4	0	0	0	0	0	0	0	0	0	0	0	0	0	0	0	0	0	0	0	0
Thermoactinomyces	0	0	0	0	0	0	0	0	0	0	0	0	0	0	0	0	0	0	0	0	0	0	0	3	0	4	0	0	0	0
[Eubacterium]_eligens_group	0	0	0	0	0	0	7	0	0	0	0	0	0	0	0	0	0	0	0	0	0	0	0	0	0	0	0	0	0	0
Pseudobacteroides	7	0	0	0	0	0	0	0	0	0	0	0	0	0	0	0	0	0	0	0	0	0	0	0	0	0	0	0	0	0
Actinopolymorpha	0	0	0	0	0	0	0	0	0	0	0	0	0	0	0	0	0	0	0	0	0	0	0	0	0	0	0	0	0	7
Subgroup_7	0	0	0	0	0	0	0	0	0	0	0	0	0	0	0	0	7	0	0	0	0	0	0	0	0	0	0	0	0	0
Enterobacteriaceae	0	0	7	0	0	0	0	0	0	0	0	0	0	0	0	0	0	0	0	0	0	0	0	0	0	0	0	0	0	0
Amycolatopsis	0	0	0	0	0	0	0	0	0	0	0	0	0	0	0	0	0	0	0	0	0	0	0	6	0	0	0	0	0	0
Tyzzerella	0	0	0	0	0	0	0	0	0	0	0	0	0	0	0	0	6	0	0	0	0	0	0	0	0	0	0	0	0	0
Imperialibacter	0	0	0	0	0	0	0	0	0	0	0	0	0	0	0	0	0	0	0	6	0	0	0	0	0	0	0	0	0	0
Aetherobacter	0	0	0	6	0	0	0	0	0	0	0	0	0	0	0	0	0	0	0	0	0	0	0	0	0	0	0	0	0	0
Luteibacter	0	0	0	0	0	0	0	0	0	0	0	0	0	6	0	0	0	0	0	0	0	0	0	0	0	0	0	0	0	0
AKIW659	0	3	0	0	0	0	0	0	0	0	0	0	0	0	0	0	0	0	3	0	0	0	0	0	0	0	0	0	0	0
CPR2	0	0	6	0	0	0	0	0	0	0	0	0	0	0	0	0	0	0	0	0	0	0	0	0	0	0	0	0	0	0
Lentimicrobium	0	0	0	0	0	0	0	0	0	0	0	0	0	0	0	0	0	0	0	0	0	0	0	6	0	0	0	0	0	0
Abditibacterium	0	0	0	0	4	0	0	0	0	0	0	0	0	0	0	0	0	0	0	2	0	0	0	0	0	0	0	0	0	0
Sediminispirochaeta	0	0	0	0	0	0	0	0	0	0	0	0	0	0	0	6	0	0	0	0	0	0	0	0	0	0	0	0	0	0
Alcanivorax	0	0	0	0	0	0	0	0	0	0	0	0	0	0	0	0	0	0	0	0	0	6	0	0	0	0	0	0	0	0
Acidisphaera	0	0	0	0	0	0	0	0	0	0	0	0	0	0	0	0	0	0	0	0	0	0	0	0	0	0	0	0	6	0
Actinobacillus	0	0	0	0	0	0	0	0	0	0	0	0	0	0	0	0	5	0	0	0	0	0	0	0	0	0	0	0	0	0
B2M28	0	0	0	0	0	0	0	0	0	0	2	0	3	0	0	0	0	0	0	0	0	0	0	0	0	0	0	0	0	0
Xanthobacter	0	0	0	0	0	0	0	0	0	0	0	0	0	5	0	0	0	0	0	0	0	0	0	0	0	0	0	0	0	0
SAR92_clade	0	0	0	5	0	0	0	0	0	0	0	0	0	0	0	0	0	0	0	0	0	0	0	0	0	0	0	0	0	0
Pelotomaculum	0	0	2	3	0	0	0	0	0	0	0	0	0	0	0	0	0	0	0	0	0	0	0	0	0	0	0	0	0	0
Rhodobacter	0	0	0	0	0	0	0	0	0	0	0	0	0	0	0	0	5	0	0	0	0	0	0	0	0	0	0	0	0	0
GOUTA6	0	0	0	5	0	0	0	0	0	0	0	0	0	0	0	0	0	0	0	0	0	0	0	0	0	0	0	0	0	0
Sva1033	0	0	0	0	0	0	0	0	0	0	0	0	0	0	0	0	0	5	0	0	0	0	0	0	0	0	0	0	0	0
Erysipelatoclostridium	0	0	0	0	0	5	0	0	0	0	0	0	0	0	0	0	0	0	0	0	0	0	0	0	0	0	0	0	0	0
Dielma	0	0	0	0	0	0	0	0	0	0	0	0	0	0	0	0	0	0	0	0	0	0	0	0	5	0	0	0	0	0
Edwardsiella	0	0	0	0	0	0	0	0	0	0	0	0	0	0	0	0	0	0	0	0	0	0	0	0	0	0	0	0	0	5
Novibacillus	0	0	0	0	0	0	0	0	0	0	0	0	0	0	0	0	0	0	5	0	0	0	0	0	0	0	0	0	0	0
MSB-4B10	0	0	0	0	0	0	0	0	0	0	0	0	0	5	0	0	0	0	0	0	0	0	0	0	0	0	0	0	0	0
Dactylosporangium	0	0	0	0	0	0	0	0	0	0	0	0	0	0	0	0	0	0	0	0	0	0	4	0	0	0	0	0	0	0
Syntrophobacter	0	0	4	0	0	0	0	0	0	0	0	0	0	0	0	0	0	0	0	0	0	0	0	0	0	0	0	0	0	0
Xanthobacteraceae	0	0	0	0	0	0	0	0	0	0	0	4	0	0	0	0	0	0	0	0	0	0	0	0	0	0	0	0	0	0
Rickettsia	0	0	0	0	0	0	0	0	0	0	0	0	0	0	0	0	0	0	0	0	0	4	0	0	0	0	0	0	0	0
Alicyclobacillus	0	0	0	0	0	0	0	0	0	0	0	0	4	0	0	0	0	0	0	0	0	0	0	0	0	0	0	0	0	0
NS10_marine_group	0	0	0	0	0	0	0	0	0	0	0	4	0	0	0	0	0	0	0	0	0	0	0	0	0	0	0	0	0	0
VHS-B3-70	0	0	4	0	0	0	0	0	0	0	0	0	0	0	0	0	0	0	0	0	0	0	0	0	0	0	0	0	0	0
Thermobifida	0	4	0	0	0	0	0	0	0	0	0	0	0	0	0	0	0	0	0	0	0	0	0	0	0	0	0	0	0	0
EV818SWSAP88	0	0	0	0	0	0	0	0	0	0	0	0	0	0	0	0	0	0	0	0	0	0	0	0	0	0	0	0	0	4
Luteolibacter	0	0	0	0	0	0	0	0	0	0	4	0	0	0	0	0	0	0	0	0	0	0	0	0	0	0	0	0	0	0
SAR116_clade	0	0	0	0	0	0	0	0	0	0	4	0	0	0	0	0	0	0	0	0	0	0	0	0	0	0	0	0	0	0
MBA03	0	0	0	0	0	0	0	0	0	0	0	0	0	0	0	0	0	0	0	0	0	0	4	0	0	0	0	0	0	0
Rummeliibacillus	0	0	0	0	0	0	0	0	0	0	0	0	0	0	0	0	0	0	0	0	0	0	0	0	0	0	4	0	0	0
hgcI_clade	0	0	0	0	0	0	0	0	0	0	3	0	0	0	0	0	0	0	0	0	0	0	0	0	0	0	0	0	0	0
ASF356	0	0	0	0	0	3	0	0	0	0	0	0	0	0	0	0	0	0	0	0	0	0	0	0	0	0	0	0	0	0
Vicinamibacteraceae	0	0	0	0	0	0	0	0	0	0	3	0	0	0	0	0	0	0	0	0	0	0	0	0	0	0	0	0	0	0
Macellibacteroides	0	0	0	0	0	0	0	0	0	0	0	0	0	0	0	3	0	0	0	0	0	0	0	0	0	0	0	0	0	0
Anaerotruncus	0	0	0	0	0	3	0	0	0	0	0	0	0	0	0	0	0	0	0	0	0	0	0	0	0	0	0	0	0	0
Candidatus_Thiobios	0	0	0	0	0	0	0	0	0	0	0	0	0	0	0	0	0	3	0	0	0	0	0	0	0	0	0	0	0	0
Aggregatibacter	0	0	0	0	0	0	0	0	0	0	0	0	0	0	0	0	0	0	0	0	0	0	0	0	0	0	0	3	0	0
Salegentibacter	0	0	0	0	0	0	0	0	0	0	0	0	0	0	0	0	0	0	0	0	0	0	0	0	0	3	0	0	0	0
Limnochordia	3	0	0	0	0	0	0	0	0	0	0	0	0	0	0	0	0	0	0	0	0	0	0	0	0	0	0	0	0	0
Thermanaeromonas	0	0	0	0	0	0	0	0	0	0	0	0	0	0	0	0	0	0	0	0	0	3	0	0	0	0	0	0	0	0
Bilophila	0	0	0	0	0	0	0	0	0	0	0	0	0	0	0	0	0	0	0	0	0	0	0	3	0	0	0	0	0	0
[Eubacterium]_ruminantium_group	0	0	0	0	0	0	0	0	0	0	0	0	0	0	0	0	0	0	0	0	0	0	0	0	0	0	0	2	0	0
Butyricimonas	0	0	0	2	0	0	0	0	0	0	0	0	0	0	0	0	0	0	0	0	0	0	0	0	0	0	0	0	0	0
Aneurinibacillus	0	0	0	0	0	0	0	0	0	0	0	0	0	0	0	0	0	0	0	0	0	0	0	2	0	0	0	0	0	0
Streptobacillus	0	0	0	0	0	0	0	0	0	0	0	0	0	0	0	0	0	0	0	0	0	0	0	0	2	0	0	0	0	0
Absconditabacteriales_(SR1)	0	0	0	0	0	0	0	0	0	0	0	0	0	0	0	0	0	0	2	0	0	0	0	0	0	0	0	0	0	0
Rs-E47_termite_group	0	0	0	0	0	0	0	0	0	0	0	0	0	0	0	0	0	0	0	0	0	0	0	0	2	0	0	0	0	0
Catonella	0	0	0	0	2	0	0	0	0	0	0	0	0	0	0	0	0	0	0	0	0	0	0	0	0	0	0	0	0	0
Obscuribacteraceae	0	0	0	0	0	0	0	0	0	0	0	0	0	0	0	0	0	0	0	0	0	0	0	0	0	0	0	2	0	0
Desulfohalotomaculum	0	0	0	0	0	0	0	0	0	0	0	0	0	0	0	0	0	0	0	2	0	0	0	0	0	0	0	0	0	0
Peptococcaceae	2	0	0	0	0	0	0	0	0	0	0	0	0	0	0	0	0	0	0	0	0	0	0	0	0	0	0	0	0	0
DTU014	0	0	0	0	0	0	0	0	0	0	0	0	0	0	0	0	0	0	0	0	0	0	0	0	0	0	0	0	2	0
